# Supplementary material for: catena-Poly[[aqua­bis­(4-formyl­benzoato-κ2 O 1,O 1′)cadmium]-μ-pyrazine-κ2 N:N′]
Source: Acta Crystallogr Sect E Struct Rep Online. 2014 Jan 11;70(Pt 2):m37–8. doi: 10.1107/S1600536813035010 (PMC3998250; doi:10.1107/S1600536813035010)
Supplement: Supplementary file 1 [file e-70-00m37-sup1.cif]

##############################################################################
#                                                                            #
# This CIF contains the data in a paper accepted for publication in          #
# Acta Crystallographica Section E. It conforms to the requirements of       #
# Notes for Authors for Acta Crystallographica Section E, and has been       #
# peer reviewed under the auspices of the IUCr Commission on Journals.       #
#                                                                            #
# Full details of the Crystallographic Information File format               #
# are given in the paper "The Crystallographic Information File (CIF):       #
# a New Standard Archive File for Crystallography" by S. R. Hall, F. H.      #
# Allen and I. D. Brown [Acta Cryst. (1991), A47, 655-685].                  #
#                                                                            #
# The current version of the core CIF dictionary is obtainable from          #
# ftp://ftp.iucr.org/pub/cif_core.dic.                                       #
#                                                                            #
# Software is freely available for graphical display of the structure(s)     #
# in this CIF. For information consult the CIF software page                 #
# http://www.iucr.org/resources/cif/software.                                #
#                                                                            #
# This file may be used for bona fide research purposes within the           #
# scientific community so long as proper attribution is given to the journal # 
# article from which it was obtained.                                        #
#                                                                            #
##############################################################################
data_I
_audit_creation_method     SHELXL-97
_database_code_depnum_ccdc_archive     'CCDC 979254'
_chemical_name_systematic
;\
<i>catena</i>-Poly[[aquabis(4-formylbenzoato-\
\k^2^<i>O</i>^1^,<i>O</i>^1'^)cadmium]-\m-pyrazine-\k^2^<i>N</i>:<i>N</i>']
;
_chemical_name_common     ?
_chemical_formula_moiety     'C20 H16 Cd N2 O7'
_chemical_formula_sum     'C20 H16 Cd N2 O7'
_chemical_formula_iupac     '[Cd (C8 H5 O3)2 (C4 H4 N2) (H2 O)]'
_chemical_formula_weight     508.76
_chemical_melting_point     ?
_symmetry_cell_setting     monoclinic
_symmetry_space_group_name_H-M     'P 21/c'
_symmetry_space_group_name_Hall     '-P 2ybc'
loop_
    _symmetry_equiv_pos_as_xyz
    'x, y, z'
    '-x, y+1/2, -z+1/2'
    '-x, -y, -z'
    'x, -y-1/2, z-1/2'
_cell_length_a     22.6016(5)
_cell_length_b     7.4947(2)
_cell_length_c     11.9196(3)
_cell_angle_alpha     90.00
_cell_angle_beta     99.673(4)
_cell_angle_gamma     90.00
_cell_volume     1990.38(9)
_cell_formula_units_Z     4
_cell_measurement_reflns_used     9816
_cell_measurement_theta_min     2.72
_cell_measurement_theta_max     28.42
_cell_measurement_temperature     294(2)
_exptl_crystal_description     plate
_exptl_crystal_colour     colourless
_exptl_crystal_size_max     0.45
_exptl_crystal_size_mid     0.35
_exptl_crystal_size_min     0.15
_exptl_crystal_density_diffrn     1.684
_exptl_crystal_density_meas     ?
_exptl_crystal_density_method     'not measured'
_exptl_crystal_F_000     1016
_exptl_absorpt_coefficient_mu     1.143
_exptl_absorpt_correction_type     multi-scan
_exptl_absorpt_process_details     '(<i>SADABS</i>; Bruker, 2012)'
_exptl_absorpt_correction_T_min     0.625
_exptl_absorpt_correction_T_max     0.842
_exptl_special_details     ?
_diffrn_ambient_temperature     294(2)
_diffrn_radiation_type     MoK\a
_diffrn_radiation_wavelength     0.71073
_diffrn_radiation_source     'fine-focus sealed tube'
_diffrn_radiation_monochromator     graphite
_diffrn_measurement_device_type     'Bruker SMART BREEZE CCD diffractometer'
_diffrn_measurement_method     '\f and \w scans'
_diffrn_detector_area_resol_mean     ?
_diffrn_reflns_number     40178
_diffrn_reflns_av_R_equivalents     0.0479
_diffrn_reflns_av_sigmaI/netI     0.0202
_diffrn_reflns_theta_min     1.83
_diffrn_reflns_theta_max     25.25
_diffrn_reflns_theta_full     25.25
_diffrn_measured_fraction_theta_max     0.999
_diffrn_measured_fraction_theta_full     0.999
_diffrn_reflns_limit_h_min     -27
_diffrn_reflns_limit_h_max     27
_diffrn_reflns_limit_k_min     -8
_diffrn_reflns_limit_k_max     8
_diffrn_reflns_limit_l_min     -14
_diffrn_reflns_limit_l_max     14
_diffrn_standards_number     ?
_diffrn_standards_interval_count     ?
_diffrn_standards_interval_time     ?
_diffrn_standards_decay_%     ?
_refine_special_details
;
 Refinement of F^2^ against ALL reflections.  The weighted R-factor wR and
 goodness of fit S are based on F^2^, conventional R-factors R are based
 on F, with F set to zero for negative F^2^. The threshold expression of
 F^2^ > 2sigma(F^2^) is used only for calculating R-factors(gt) etc. and is
 not relevant to the choice of reflections for refinement.  R-factors based
 on F^2^ are statistically about twice as large as those based on F, and R-
 factors based on ALL data will be even larger.
;
_reflns_number_total     3587
_reflns_number_gt     3497
_reflns_threshold_expression     I>2\s(I)
_refine_ls_structure_factor_coef     Fsqd
_refine_ls_matrix_type     full
_refine_ls_R_factor_all     0.0595
_refine_ls_R_factor_gt     0.0585
_refine_ls_wR_factor_gt     0.1439
_refine_ls_wR_factor_ref     0.1443
_refine_ls_goodness_of_fit_ref     1.345
_refine_ls_restrained_S_all     1.344
_refine_ls_number_reflns     3587
_refine_ls_number_parameters     287
_refine_ls_number_restraints     3
_refine_ls_hydrogen_treatment     mixed
_refine_ls_weighting_scheme     calc
_refine_ls_weighting_details
        'calc w=1/[\s^2^(Fo^2^)+(0.0316P)^2^+14.8406P] where P=(Fo^2^+2Fc^2^)/3'
_atom_sites_solution_hydrogens     geom
_atom_sites_solution_primary     direct
_atom_sites_solution_secondary     difmap
_refine_ls_shift/su_max     0.000
_refine_ls_shift/su_mean     0.000
_refine_diff_density_max     1.770
_refine_diff_density_min     -1.847
_refine_ls_extinction_method     none
_refine_ls_extinction_coef     ?
loop_
    _atom_type_symbol
    _atom_type_description
    _atom_type_scat_dispersion_real
    _atom_type_scat_dispersion_imag
    _atom_type_scat_source
    'C' 'C' 0.0033 0.0016
                         'International Tables Vol C Tables 4.2.6.8 and 6.1.1.4'
    'H' 'H' 0.0000 0.0000
                         'International Tables Vol C Tables 4.2.6.8 and 6.1.1.4'
    'Cd' 'Cd' -0.8075 1.2024
                         'International Tables Vol C Tables 4.2.6.8 and 6.1.1.4'
    'N' 'N' 0.0061 0.0033
                         'International Tables Vol C Tables 4.2.6.8 and 6.1.1.4'
    'O' 'O' 0.0106 0.0060
                         'International Tables Vol C Tables 4.2.6.8 and 6.1.1.4'
_computing_data_collection     '<i>APEX2</i> (Bruker, 2012)'
_computing_cell_refinement     '<i>SAINT</i> (Bruker, 2012)'
_computing_data_reduction     '<i>SAINT</i> (Bruker, 2012)'
_computing_structure_solution     '<i>SHELXS97</i> (Sheldrick, 2008)'
_computing_structure_refinement     '<i>SHELXL97</i> (Sheldrick, 2008)'
_computing_molecular_graphics     '<i>ORTEP-3</i> for Windows (Farrugia, 2012)'
_computing_publication_material
           'WinGX publication routines (Farrugia, 2012) and PLATON (Spek, 2009)'
loop_
    _atom_site_type_symbol
    _atom_site_label
    _atom_site_fract_x
    _atom_site_fract_y
    _atom_site_fract_z
    _atom_site_U_iso_or_equiv
    _atom_site_adp_type
    _atom_site_calc_flag
    _atom_site_refinement_flags
    _atom_site_occupancy
    _atom_site_symmetry_multiplicity
    _atom_site_disorder_assembly
    _atom_site_disorder_group
    Cd Cd1 0.25229(2) 0.17641(6) 0.12918(4) 0.02711(18) Uani d . 1 1 . .
    O O1 0.3237(2) 0.1914(8) 0.2983(4) 0.0451(13) Uani d . 1 1 . .
    O O2 0.3601(2) 0.1504(9) 0.1430(5) 0.0567(16) Uani d . 1 1 . .
    O O3 0.6257(4) 0.2685(15) 0.5777(8) 0.105(3) Uani d . 1 1 . .
    O O4 0.1447(2) 0.1687(9) 0.0798(5) 0.0551(16) Uani d . 1 1 . .
    O O5 0.1829(2) 0.1597(8) 0.2594(5) 0.0503(15) Uani d . 1 1 . .
    O O6A -0.1449(4) 0.134(2) 0.2280(11) 0.124(6) Uani d P 0.79(2) 1 A 1
    O O6B -0.111(2) 0.139(9) 0.378(6) 0.16(3) Uani d P 0.21(2) 1 A 2
    O O7 0.2521(2) 0.1713(7) -0.0625(4) 0.0362(11) Uani d D 1 1 . .
    H H71 0.263(3) 0.278(4) -0.054(7) 0.056 Uiso d D 1 1 . .
    H H72 0.221(2) 0.168(9) -0.109(6) 0.056 Uiso d D 1 1 . .
    N N1 0.2519(2) 0.4797(9) 0.1242(4) 0.0299(13) Uani d . 1 1 . .
    N N2 0.2503(2) 0.8645(6) 0.1216(5) 0.0263(11) Uani d . 1 1 . .
    C C1 0.3678(3) 0.1700(9) 0.2472(6) 0.0330(15) Uani d . 1 1 . .
    C C2 0.4297(3) 0.1712(9) 0.3143(6) 0.0304(14) Uani d . 1 1 . .
    C C3 0.4421(3) 0.2522(11) 0.4201(6) 0.0406(17) Uani d . 1 1 . .
    H H3 0.4112 0.3025 0.4521 0.049 Uiso calc R 1 1 . .
    C C4 0.5005(4) 0.2584(12) 0.4780(6) 0.047(2) Uani d . 1 1 . .
    H H4 0.5089 0.3158 0.5480 0.056 Uiso calc R 1 1 . .
    C C5 0.5460(3) 0.1806(12) 0.4330(7) 0.047(2) Uani d . 1 1 . .
    C C6 0.5336(4) 0.0950(14) 0.3294(8) 0.059(2) Uani d . 1 1 . .
    H H6 0.5645 0.0402 0.2996 0.071 Uiso calc R 1 1 . .
    C C7 0.4760(3) 0.0897(12) 0.2694(7) 0.0452(19) Uani d . 1 1 . .
    H H7 0.4681 0.0321 0.1993 0.054 Uiso calc R 1 1 . .
    C C8 0.6082(4) 0.1889(19) 0.4960(10) 0.082(4) Uani d . 1 1 . .
    H H8 0.6366 0.1221 0.4662 0.099 Uiso calc R 1 1 . .
    C C9 0.1387(3) 0.1613(9) 0.1813(6) 0.0335(15) Uani d . 1 1 B .
    C C10 0.0767(3) 0.1475(10) 0.2111(6) 0.0351(16) Uani d . 1 1 . .
    C C13 -0.0386(4) 0.1296(14) 0.2620(8) 0.054(2) Uani d . 1 1 . .
    C C11A 0.0653(14) 0.171(3) 0.320(3) 0.050(4) Uani d P 0.50 1 B 1
    H H11A 0.0972 0.1880 0.3797 0.060 Uiso calc PR 0.50 1 B 1
    C C12A 0.0074(12) 0.170(3) 0.342(2) 0.050(4) Uani d P 0.50 1 B 1
    H H12A 0.0005 0.1985 0.4151 0.060 Uiso calc PR 0.50 1 B 1
    C C14A -0.0278(12) 0.089(3) 0.153(2) 0.050(4) Uani d P 0.50 1 B 1
    H H14A -0.0592 0.0529 0.0966 0.060 Uiso calc PR 0.50 1 B 1
    C C15A 0.0301(13) 0.104(3) 0.128(3) 0.050(4) Uani d P 0.50 1 B 1
    H H15A 0.0369 0.0829 0.0548 0.060 Uiso calc PR 0.50 1 B 1
    C C11B 0.0702(14) 0.106(4) 0.319(3) 0.057(5) Uani d P 0.50 1 B 2
    H H11B 0.1038 0.0856 0.3747 0.068 Uiso calc PR 0.50 1 B 2
    C C12B 0.0126(12) 0.093(3) 0.348(2) 0.057(5) Uani d P 0.50 1 B 2
    H H12B 0.0076 0.0606 0.4208 0.068 Uiso calc PR 0.50 1 B 2
    C C14B -0.0305(12) 0.171(3) 0.153(2) 0.057(5) Uani d P 0.50 1 B 2
    H H14B -0.0635 0.1966 0.0976 0.068 Uiso calc PR 0.50 1 B 2
    C C15B 0.0255(13) 0.174(3) 0.126(3) 0.057(5) Uani d P 0.50 1 B 2
    H H15B 0.0303 0.1945 0.0515 0.068 Uiso calc PR 0.50 1 B 2
    C C16 -0.0996(5) 0.1259(19) 0.2908(12) 0.081(3) Uani d . 1 1 A .
    H H16A -0.1021 0.1161 0.3677 0.097 Uiso calc PR 0.80 1 C 1
    H H16B -0.1313 0.1104 0.2310 0.097 Uiso d PR 0.20 1 C 2
    C C17 0.2264(3) 0.5861(11) 0.0310(7) 0.0441(18) Uani d . 1 1 . .
    H H17 0.2087 0.5283 -0.0352 0.053 Uiso calc R 1 1 . .
    C C18 0.2260(3) 0.7705(9) 0.0313(6) 0.0391(17) Uani d . 1 1 . .
    H H18 0.2080 0.8306 -0.0339 0.047 Uiso calc R 1 1 . .
    C C19 0.2755(3) 0.7728(10) 0.2113(6) 0.0381(17) Uani d . 1 1 . .
    H H19 0.2933 0.8340 0.2762 0.046 Uiso calc R 1 1 . .
    C C20 0.2764(3) 0.5877(9) 0.2121(6) 0.0375(16) Uani d . 1 1 . .
    H H20 0.2954 0.5323 0.2783 0.045 Uiso calc R 1 1 . .
loop_
    _atom_site_aniso_label
    _atom_site_aniso_U_11
    _atom_site_aniso_U_22
    _atom_site_aniso_U_33
    _atom_site_aniso_U_12
    _atom_site_aniso_U_13
    _atom_site_aniso_U_23
    Cd1 0.0334(3) 0.0204(3) 0.0268(3) -0.00118(19) 0.00312(19) -0.00010(18)
    O1 0.031(3) 0.060(4) 0.045(3) 0.007(2) 0.007(2) -0.010(3)
    O2 0.042(3) 0.092(5) 0.035(3) -0.008(3) 0.002(2) -0.001(3)
    O3 0.068(5) 0.147(9) 0.084(6) -0.017(5) -0.030(4) 0.003(6)
    O4 0.036(3) 0.087(5) 0.043(3) 0.002(3) 0.008(2) 0.009(3)
    O5 0.034(3) 0.071(4) 0.045(3) -0.006(3) 0.001(2) -0.021(3)
    O6A 0.036(6) 0.233(17) 0.102(10) 0.008(7) 0.013(5) 0.026(10)
    O6B 0.10(4) 0.21(7) 0.20(7) 0.00(4) 0.10(4) 0.04(5)
    O7 0.044(3) 0.037(3) 0.027(2) 0.000(2) 0.004(2) 0.002(2)
    N1 0.010(2) 0.068(4) 0.011(2) 0.000(2) -0.0008(17) -0.005(3)
    N2 0.035(3) 0.006(2) 0.038(3) 0.002(2) 0.003(2) -0.001(2)
    C1 0.035(4) 0.023(4) 0.041(4) -0.001(3) 0.004(3) 0.002(3)
    C2 0.035(3) 0.024(3) 0.033(3) -0.003(3) 0.007(3) 0.004(3)
    C3 0.039(4) 0.048(5) 0.037(4) 0.003(3) 0.012(3) -0.008(3)
    C4 0.047(4) 0.060(6) 0.031(4) -0.007(4) 0.000(3) -0.006(4)
    C5 0.034(4) 0.057(5) 0.050(5) -0.001(4) 0.001(3) 0.010(4)
    C6 0.038(4) 0.078(7) 0.064(6) 0.008(4) 0.014(4) -0.006(5)
    C7 0.040(4) 0.054(5) 0.043(4) 0.003(4) 0.012(3) -0.008(4)
    C8 0.042(5) 0.123(11) 0.075(7) -0.004(6) -0.011(5) 0.002(7)
    C9 0.037(4) 0.021(3) 0.042(4) 0.001(3) 0.006(3) -0.004(3)
    C10 0.034(4) 0.035(4) 0.034(4) -0.002(3) 0.002(3) -0.003(3)
    C13 0.041(4) 0.068(6) 0.057(5) 0.002(4) 0.013(4) -0.006(5)
    C11A 0.039(6) 0.070(11) 0.042(6) 0.009(8) 0.006(4) 0.002(8)
    C12A 0.039(6) 0.070(11) 0.042(6) 0.009(8) 0.006(4) 0.002(8)
    C14A 0.039(6) 0.070(11) 0.042(6) 0.009(8) 0.006(4) 0.002(8)
    C15A 0.039(6) 0.070(11) 0.042(6) 0.009(8) 0.006(4) 0.002(8)
    C11B 0.039(6) 0.089(14) 0.040(6) 0.012(10) 0.002(4) 0.004(10)
    C12B 0.039(6) 0.089(14) 0.040(6) 0.012(10) 0.002(4) 0.004(10)
    C14B 0.039(6) 0.089(14) 0.040(6) 0.012(10) 0.002(4) 0.004(10)
    C15B 0.039(6) 0.089(14) 0.040(6) 0.012(10) 0.002(4) 0.004(10)
    C16 0.055(7) 0.117(10) 0.075(7) -0.005(6) 0.023(6) 0.002(7)
    C17 0.045(4) 0.036(4) 0.047(4) -0.004(3) -0.003(3) -0.013(3)
    C18 0.049(4) 0.022(4) 0.041(4) -0.005(3) -0.007(3) 0.005(3)
    C19 0.056(5) 0.026(4) 0.030(4) -0.011(3) -0.002(3) 0.002(3)
    C20 0.051(4) 0.023(4) 0.037(4) -0.001(3) 0.004(3) 0.006(3)
_geom_special_details
;
 All esds (except the esd in the dihedral angle between two l.s. planes)
 are estimated using the full covariance matrix.  The cell esds are taken
 into account individually in the estimation of esds in distances, angles
 and torsion angles; correlations between esds in cell parameters are only
 used when they are defined by crystal symmetry.  An approximate (isotropic)
 treatment of cell esds is used for estimating esds involving l.s. planes.
;
loop_
    _geom_bond_atom_site_label_1
    _geom_bond_atom_site_label_2
    _geom_bond_site_symmetry_2
    _geom_bond_distance
    _geom_bond_publ_flag
    Cd1 N1 . 2.274(6) ?
    Cd1 O7 . 2.284(5) ?
    Cd1 N2 1_545 2.340(5) ?
    Cd1 O1 . 2.364(5) ?
    Cd1 O5 . 2.388(5) ?
    Cd1 O4 . 2.405(5) ?
    Cd1 O2 . 2.423(6) ?
    Cd1 C9 . 2.744(7) ?
    Cd1 C1 . 2.750(7) ?
    O1 C1 . 1.262(9) ?
    O2 C1 . 1.234(9) ?
    O3 C8 . 1.154(14) ?
    O4 C9 . 1.242(9) ?
    O5 C9 . 1.247(9) ?
    O6A C16 . 1.165(15) ?
    O6A H16B . 0.3504 ?
    O6B C16 . 1.12(6) ?
    O7 H71 . 0.83(2) ?
    O7 H72 . 0.82(2) ?
    N1 C20 . 1.365(9) ?
    N1 C17 . 1.410(10) ?
    N2 C19 . 1.318(9) ?
    N2 C18 . 1.326(9) ?
    N2 Cd1 1_565 2.340(5) ?
    C1 C2 . 1.491(9) ?
    C2 C3 . 1.385(10) ?
    C2 C7 . 1.394(10) ?
    C3 C4 . 1.383(11) ?
    C3 H3 . 0.9300 ?
    C4 C5 . 1.368(12) ?
    C4 H4 . 0.9300 ?
    C5 C6 . 1.378(12) ?
    C5 C8 . 1.479(12) ?
    C6 C7 . 1.376(11) ?
    C6 H6 . 0.9300 ?
    C7 H7 . 0.9300 ?
    C8 H8 . 0.9300 ?
    C9 C10 . 1.505(10) ?
    C10 C15A . 1.36(3) ?
    C10 C11B . 1.36(3) ?
    C10 C11A . 1.38(3) ?
    C10 C15B . 1.42(3) ?
    C13 C12A . 1.33(3) ?
    C13 C14B . 1.38(3) ?
    C13 C14A . 1.40(3) ?
    C13 C12B . 1.44(3) ?
    C13 C16 . 1.475(13) ?
    C11A C12A . 1.38(3) ?
    C11A H11A . 0.9300 ?
    C12A H12A . 0.9300 ?
    C14A C15A . 1.39(3) ?
    C14A H14A . 0.9300 ?
    C15A H15A . 0.9300 ?
    C11B C12B . 1.40(3) ?
    C11B H11B . 0.9300 ?
    C12B H12B . 0.9300 ?
    C14B C15B . 1.36(3) ?
    C14B H14B . 0.9300 ?
    C15B H15B . 0.9300 ?
    C16 H16A . 0.9300 ?
    C16 H16B . 0.9300 ?
    C17 C18 . 1.382(11) ?
    C17 H17 . 0.9300 ?
    C18 H18 . 0.9300 ?
    C19 C20 . 1.387(10) ?
    C19 H19 . 0.9300 ?
    C20 H20 . 0.9300 ?
loop_
    _geom_angle_atom_site_label_1
    _geom_angle_atom_site_label_2
    _geom_angle_atom_site_label_3
    _geom_angle_site_symmetry_1
    _geom_angle_site_symmetry_3
    _geom_angle
    _geom_angle_publ_flag
    N1 Cd1 O7 . . 89.51(17) ?
    N1 Cd1 N2 . 1_545 176.30(17) ?
    O7 Cd1 N2 . 1_545 87.02(18) ?
    N1 Cd1 O1 . . 88.49(18) ?
    O7 Cd1 O1 . . 137.71(18) ?
    N2 Cd1 O1 1_545 . 94.94(19) ?
    N1 Cd1 O5 . . 93.98(19) ?
    O7 Cd1 O5 . . 139.32(18) ?
    N2 Cd1 O5 1_545 . 87.8(2) ?
    O1 Cd1 O5 . . 82.94(17) ?
    N1 Cd1 O4 . . 91.1(2) ?
    O7 Cd1 O4 . . 85.57(18) ?
    N2 Cd1 O4 1_545 . 87.4(2) ?
    O1 Cd1 O4 . . 136.69(18) ?
    O5 Cd1 O4 . . 53.88(18) ?
    N1 Cd1 O2 . . 94.7(2) ?
    O7 Cd1 O2 . . 84.23(18) ?
    N2 Cd1 O2 1_545 . 86.3(2) ?
    O1 Cd1 O2 . . 53.89(17) ?
    O5 Cd1 O2 . . 135.59(18) ?
    O4 Cd1 O2 . . 168.3(2) ?
    N1 Cd1 C9 . . 92.74(18) ?
    O7 Cd1 C9 . . 112.4(2) ?
    N2 Cd1 C9 1_545 . 87.41(19) ?
    O1 Cd1 C9 . . 109.87(19) ?
    O5 Cd1 C9 . . 26.99(19) ?
    O4 Cd1 C9 . . 26.9(2) ?
    O2 Cd1 C9 . . 161.8(2) ?
    N1 Cd1 C1 . . 91.69(18) ?
    O7 Cd1 C1 . . 110.7(2) ?
    N2 Cd1 C1 1_545 . 90.73(19) ?
    O1 Cd1 C1 . . 27.25(19) ?
    O5 Cd1 C1 . . 109.70(19) ?
    O4 Cd1 C1 . . 163.5(2) ?
    O2 Cd1 C1 . . 26.64(19) ?
    C9 Cd1 C1 . . 136.7(2) ?
    C1 O1 Cd1 . . 93.7(4) ?
    C1 O2 Cd1 . . 91.7(4) ?
    C9 O4 Cd1 . . 91.9(4) ?
    C9 O5 Cd1 . . 92.6(4) ?
    Cd1 O7 H71 . . 85(6) ?
    Cd1 O7 H72 . . 123(6) ?
    H71 O7 H72 . . 108(3) ?
    C20 N1 C17 . . 109.2(6) ?
    C20 N1 Cd1 . . 125.0(4) ?
    C17 N1 Cd1 . . 125.8(4) ?
    C19 N2 C18 . . 116.5(5) ?
    C19 N2 Cd1 . 1_565 119.1(4) ?
    C18 N2 Cd1 . 1_565 124.4(4) ?
    O2 C1 O1 . . 120.8(7) ?
    O2 C1 C2 . . 120.1(6) ?
    O1 C1 C2 . . 119.1(6) ?
    O2 C1 Cd1 . . 61.7(4) ?
    O1 C1 Cd1 . . 59.1(4) ?
    C2 C1 Cd1 . . 177.9(5) ?
    C3 C2 C7 . . 119.5(7) ?
    C3 C2 C1 . . 121.2(6) ?
    C7 C2 C1 . . 119.3(6) ?
    C4 C3 C2 . . 119.9(7) ?
    C4 C3 H3 . . 120.0 ?
    C2 C3 H3 . . 120.0 ?
    C5 C4 C3 . . 120.5(7) ?
    C5 C4 H4 . . 119.8 ?
    C3 C4 H4 . . 119.8 ?
    C4 C5 C6 . . 119.7(7) ?
    C4 C5 C8 . . 119.7(9) ?
    C6 C5 C8 . . 120.5(9) ?
    C7 C6 C5 . . 120.8(8) ?
    C7 C6 H6 . . 119.6 ?
    C5 C6 H6 . . 119.6 ?
    C6 C7 C2 . . 119.5(7) ?
    C6 C7 H7 . . 120.2 ?
    C2 C7 H7 . . 120.2 ?
    O3 C8 C5 . . 127.7(12) ?
    O3 C8 H8 . . 116.1 ?
    C5 C8 H8 . . 116.1 ?
    O4 C9 O5 . . 121.6(7) ?
    O4 C9 C10 . . 119.4(6) ?
    O5 C9 C10 . . 119.0(6) ?
    O4 C9 Cd1 . . 61.2(4) ?
    O5 C9 Cd1 . . 60.4(4) ?
    C10 C9 Cd1 . . 178.3(5) ?
    C15A C10 C11B . . 116(2) ?
    C15A C10 C11A . . 118.0(17) ?
    C11B C10 C15B . . 120.2(17) ?
    C11A C10 C15B . . 113.1(19) ?
    C15A C10 C9 . . 119.1(14) ?
    C11B C10 C9 . . 119.6(14) ?
    C11A C10 C9 . . 122.9(15) ?
    C15B C10 C9 . . 120.3(14) ?
    C12A C13 C14B . . 114.6(19) ?
    C12A C13 C14A . . 119.0(16) ?
    C14B C13 C12B . . 119.6(15) ?
    C14A C13 C12B . . 112.0(17) ?
    C12A C13 C16 . . 119.1(14) ?
    C14B C13 C16 . . 120.2(14) ?
    C14A C13 C16 . . 122.0(14) ?
    C12B C13 C16 . . 120.2(14) ?
    C12A C11A C10 . . 121(2) ?
    C12A C11A H11A . . 119.5 ?
    C10 C11A H11A . . 119.5 ?
    C13 C12A C11A . . 121.2(19) ?
    C13 C12A H12A . . 119.4 ?
    C11A C12A H12A . . 119.4 ?
    C15A C14A C13 . . 119.6(18) ?
    C15A C14A H14A . . 120.2 ?
    C13 C14A H14A . . 120.2 ?
    C10 C15A C14A . . 121(2) ?
    C10 C15A H15A . . 119.6 ?
    C14A C15A H15A . . 119.6 ?
    C10 C11B C12B . . 120(2) ?
    C10 C11B H11B . . 120.1 ?
    C12B C11B H11B . . 120.1 ?
    C11B C12B C13 . . 119.2(19) ?
    C11B C12B H12B . . 120.4 ?
    C13 C12B H12B . . 120.4 ?
    C15B C14B C13 . . 120.3(18) ?
    C15B C14B H14B . . 119.9 ?
    C13 C14B H14B . . 119.9 ?
    C14B C15B C10 . . 121(2) ?
    C14B C15B H15B . . 119.5 ?
    C10 C15B H15B . . 119.5 ?
    O6B C16 O6A . . 106(3) ?
    O6B C16 C13 . . 126(3) ?
    O6A C16 C13 . . 127.2(13) ?
    O6A C16 H16A . . 116.4 ?
    C13 C16 H16A . . 116.4 ?
    O6B C16 H16B . . 117.0 ?
    C13 C16 H16B . . 117.0 ?
    H16A C16 H16B . . 125.4 ?
    C18 C17 N1 . . 124.4(7) ?
    C18 C17 H17 . . 117.8 ?
    N1 C17 H17 . . 117.8 ?
    N2 C18 C17 . . 122.0(7) ?
    N2 C18 H18 . . 119.0 ?
    C17 C18 H18 . . 119.0 ?
    N2 C19 C20 . . 122.1(7) ?
    N2 C19 H19 . . 119.0 ?
    C20 C19 H19 . . 119.0 ?
    N1 C20 C19 . . 125.7(7) ?
    N1 C20 H20 . . 117.1 ?
    C19 C20 H20 . . 117.1 ?
loop_
    _geom_torsion_atom_site_label_1
    _geom_torsion_atom_site_label_2
    _geom_torsion_atom_site_label_3
    _geom_torsion_atom_site_label_4
    _geom_torsion_site_symmetry_1
    _geom_torsion_site_symmetry_2
    _geom_torsion_site_symmetry_3
    _geom_torsion_site_symmetry_4
    _geom_torsion
    _geom_torsion_publ_flag
    N1 Cd1 O1 C1 . . . . -96.7(4) ?
    O7 Cd1 O1 C1 . . . . -9.0(6) ?
    N2 Cd1 O1 C1 1_545 . . . 82.0(4) ?
    O5 Cd1 O1 C1 . . . . 169.1(5) ?
    O4 Cd1 O1 C1 . . . . 173.4(4) ?
    O2 Cd1 O1 C1 . . . . 0.2(4) ?
    C9 Cd1 O1 C1 . . . . 171.0(4) ?
    N1 Cd1 O2 C1 . . . . 84.5(5) ?
    O7 Cd1 O2 C1 . . . . 173.5(5) ?
    N2 Cd1 O2 C1 1_545 . . . -99.1(5) ?
    O1 Cd1 O2 C1 . . . . -0.2(4) ?
    O5 Cd1 O2 C1 . . . . -16.1(6) ?
    O4 Cd1 O2 C1 . . . . -156.6(9) ?
    C9 Cd1 O2 C1 . . . . -29.3(10) ?
    N1 Cd1 O4 C9 . . . . -94.0(5) ?
    O7 Cd1 O4 C9 . . . . 176.6(5) ?
    N2 Cd1 O4 C9 1_545 . . . 89.4(5) ?
    O1 Cd1 O4 C9 . . . . -5.0(6) ?
    O5 Cd1 O4 C9 . . . . 0.2(4) ?
    O2 Cd1 O4 C9 . . . . 146.8(9) ?
    C1 Cd1 O4 C9 . . . . 5.7(10) ?
    N1 Cd1 O5 C9 . . . . 88.2(4) ?
    O7 Cd1 O5 C9 . . . . -5.7(6) ?
    N2 Cd1 O5 C9 1_545 . . . -88.6(4) ?
    O1 Cd1 O5 C9 . . . . 176.2(5) ?
    O4 Cd1 O5 C9 . . . . -0.2(4) ?
    O2 Cd1 O5 C9 . . . . -171.0(4) ?
    C1 Cd1 O5 C9 . . . . -178.6(4) ?
    O7 Cd1 N1 C20 . . . . -150.7(5) ?
    O1 Cd1 N1 C20 . . . . -13.0(5) ?
    O5 Cd1 N1 C20 . . . . 69.8(5) ?
    O4 Cd1 N1 C20 . . . . 123.7(5) ?
    O2 Cd1 N1 C20 . . . . -66.6(5) ?
    C9 Cd1 N1 C20 . . . . 96.9(5) ?
    C1 Cd1 N1 C20 . . . . -40.0(5) ?
    O7 Cd1 N1 C17 . . . . 29.5(5) ?
    O1 Cd1 N1 C17 . . . . 167.3(5) ?
    O5 Cd1 N1 C17 . . . . -109.9(5) ?
    O4 Cd1 N1 C17 . . . . -56.0(5) ?
    O2 Cd1 N1 C17 . . . . 113.7(5) ?
    C9 Cd1 N1 C17 . . . . -82.9(5) ?
    C1 Cd1 N1 C17 . . . . 140.2(5) ?
    Cd1 O2 C1 O1 . . . . 0.4(7) ?
    Cd1 O2 C1 C2 . . . . -178.8(5) ?
    Cd1 O1 C1 O2 . . . . -0.4(8) ?
    Cd1 O1 C1 C2 . . . . 178.8(5) ?
    N1 Cd1 C1 O2 . . . . -97.0(5) ?
    O7 Cd1 C1 O2 . . . . -6.9(5) ?
    N2 Cd1 C1 O2 1_545 . . . 80.2(5) ?
    O1 Cd1 C1 O2 . . . . 179.6(7) ?
    O5 Cd1 C1 O2 . . . . 168.1(5) ?
    O4 Cd1 C1 O2 . . . . 163.5(7) ?
    C9 Cd1 C1 O2 . . . . 167.2(4) ?
    N1 Cd1 C1 O1 . . . . 83.4(4) ?
    O7 Cd1 C1 O1 . . . . 173.5(4) ?
    N2 Cd1 C1 O1 1_545 . . . -99.4(4) ?
    O5 Cd1 C1 O1 . . . . -11.5(5) ?
    O4 Cd1 C1 O1 . . . . -16.1(10) ?
    O2 Cd1 C1 O1 . . . . -179.6(7) ?
    C9 Cd1 C1 O1 . . . . -12.4(6) ?
    O2 C1 C2 C3 . . . . 157.1(7) ?
    O1 C1 C2 C3 . . . . -22.1(10) ?
    O2 C1 C2 C7 . . . . -22.7(10) ?
    O1 C1 C2 C7 . . . . 158.2(7) ?
    C7 C2 C3 C4 . . . . 2.7(11) ?
    C1 C2 C3 C4 . . . . -177.0(7) ?
    C2 C3 C4 C5 . . . . -1.8(13) ?
    C3 C4 C5 C6 . . . . -0.2(14) ?
    C3 C4 C5 C8 . . . . 179.8(9) ?
    C4 C5 C6 C7 . . . . 1.2(15) ?
    C8 C5 C6 C7 . . . . -178.8(10) ?
    C5 C6 C7 C2 . . . . -0.3(14) ?
    C3 C2 C7 C6 . . . . -1.7(12) ?
    C1 C2 C7 C6 . . . . 178.0(8) ?
    C4 C5 C8 O3 . . . . -7.4(19) ?
    C6 C5 C8 O3 . . . . 172.6(13) ?
    Cd1 O4 C9 O5 . . . . -0.4(7) ?
    Cd1 O4 C9 C10 . . . . -178.2(6) ?
    Cd1 O5 C9 O4 . . . . 0.4(7) ?
    Cd1 O5 C9 C10 . . . . 178.2(5) ?
    N1 Cd1 C9 O4 . . . . 87.0(5) ?
    O7 Cd1 C9 O4 . . . . -3.6(5) ?
    N2 Cd1 C9 O4 1_545 . . . -89.3(5) ?
    O1 Cd1 C9 O4 . . . . 176.3(4) ?
    O5 Cd1 C9 O4 . . . . -179.6(7) ?
    O2 Cd1 C9 O4 . . . . -159.0(7) ?
    C1 Cd1 C9 O4 . . . . -177.7(4) ?
    N1 Cd1 C9 O5 . . . . -93.4(4) ?
    O7 Cd1 C9 O5 . . . . 176.0(4) ?
    N2 Cd1 C9 O5 1_545 . . . 90.3(4) ?
    O1 Cd1 C9 O5 . . . . -4.0(5) ?
    O4 Cd1 C9 O5 . . . . 179.6(7) ?
    O2 Cd1 C9 O5 . . . . 20.6(9) ?
    C1 Cd1 C9 O5 . . . . 2.0(6) ?
    O4 C9 C10 C15A . . . . 14.6(15) ?
    O5 C9 C10 C15A . . . . -163.3(13) ?
    O4 C9 C10 C11B . . . . 167.6(15) ?
    O5 C9 C10 C11B . . . . -10.3(16) ?
    O4 C9 C10 C11A . . . . -167.9(13) ?
    O5 C9 C10 C11A . . . . 14.2(15) ?
    O4 C9 C10 C15B . . . . -11.1(16) ?
    O5 C9 C10 C15B . . . . 171.0(13) ?
    C15A C10 C11A C12A . . . . -7(2) ?
    C11B C10 C11A C12A . . . . -97(8) ?
    C15B C10 C11A C12A . . . . 17(3) ?
    C9 C10 C11A C12A . . . . 175.2(14) ?
    C14B C13 C12A C11A . . . . -29(2) ?
    C14A C13 C12A C11A . . . . -1(3) ?
    C12B C13 C12A C11A . . . . 79(5) ?
    C16 C13 C12A C11A . . . . 178.4(16) ?
    C10 C11A C12A C13 . . . . 7(3) ?
    C12A C13 C14A C15A . . . . -4(2) ?
    C14B C13 C14A C15A . . . . 83(5) ?
    C12B C13 C14A C15A . . . . -30(2) ?
    C16 C13 C14A C15A . . . . 176.7(15) ?
    C11B C10 C15A C14A . . . . 26(3) ?
    C11A C10 C15A C14A . . . . 2(2) ?
    C15B C10 C15A C14A . . . . -81(6) ?
    C9 C10 C15A C14A . . . . 179.9(14) ?
    C13 C14A C15A C10 . . . . 3(3) ?
    C15A C10 C11B C12B . . . . -26(3) ?
    C11A C10 C11B C12B . . . . 75(7) ?
    C15B C10 C11B C12B . . . . -1(3) ?
    C9 C10 C11B C12B . . . . 180.0(16) ?
    C10 C11B C12B C13 . . . . -2(3) ?
    C12A C13 C12B C11B . . . . -83(5) ?
    C14B C13 C12B C11B . . . . 2(3) ?
    C14A C13 C12B C11B . . . . 29(3) ?
    C16 C13 C12B C11B . . . . -176.9(17) ?
    C12A C13 C14B C15B . . . . 28(3) ?
    C14A C13 C14B C15B . . . . -78(5) ?
    C12B C13 C14B C15B . . . . 1(3) ?
    C16 C13 C14B C15B . . . . -180.0(17) ?
    C13 C14B C15B C10 . . . . -4(3) ?
    C15A C10 C15B C14B . . . . 90(7) ?
    C11B C10 C15B C14B . . . . 5(3) ?
    C11A C10 C15B C14B . . . . -18(3) ?
    C9 C10 C15B C14B . . . . -176.8(16) ?
    C12A C13 C16 O6B . . . . -8(5) ?
    C14B C13 C16 O6B . . . . -159(5) ?
    C14A C13 C16 O6B . . . . 171(5) ?
    C12B C13 C16 O6B . . . . 21(5) ?
    C12A C13 C16 O6A . . . . 160.9(19) ?
    C14B C13 C16 O6A . . . . 10(3) ?
    C14A C13 C16 O6A . . . . -20(3) ?
    C12B C13 C16 O6A . . . . -171(2) ?
    C20 N1 C17 C18 . . . . -1.0(10) ?
    Cd1 N1 C17 C18 . . . . 178.8(6) ?
    C19 N2 C18 C17 . . . . 0.5(11) ?
    Cd1 N2 C18 C17 1_565 . . . 179.5(6) ?
    N1 C17 C18 N2 . . . . 0.2(13) ?
    C18 N2 C19 C20 . . . . -0.3(11) ?
    Cd1 N2 C19 C20 1_565 . . . -179.4(6) ?
    C17 N1 C20 C19 . . . . 1.2(10) ?
    Cd1 N1 C20 C19 . . . . -178.6(6) ?
    N2 C19 C20 N1 . . . . -0.6(13) ?
loop_
    _geom_hbond_atom_site_label_D
    _geom_hbond_atom_site_label_H
    _geom_hbond_atom_site_label_A
    _geom_hbond_site_symmetry_A
    _geom_hbond_distance_DH
    _geom_hbond_distance_HA
    _geom_hbond_distance_DA
    _geom_hbond_angle_DHA
    _geom_hbond_publ_flag
    O7 H72 O5 4_565 0.82(2) 2.10(6) 2.727(7) 133(7) yes
    C18 H18 O6A 3_565 0.93 2.52 3.394(14) 157 yes
    C19 H19 O3 3_666 0.93 2.43 3.085(10) 127 yes
    C8 H8 Cg1 2_645 0.93 2.93 3.691(10) 147 yes
_iucr_refine_instructions_details
;
TITL I         P 21/C       R   0.07
CELL  0.71073  22.6016   7.4947  11.9196   90.000   99.673   90.000
ZERR     4.00   0.0005   0.0002   0.0003    0.000    0.004    0.000
LATT   1
SYMM  - X, 1/2 + Y, 1/2 - Z
SFAC  C    H    CD   N    O
UNIT  80   64   4    8    27
MERG   2
OMIT     0.00  50.50
OMIT     2   2   2
DFIX 0.82 .02 O7 H71 O7 H72
DFIX 1.35 .02 H71 H72
HTAB O7 N1
EQIV $1 X, -Y+1/2, Z-1/2
HTAB O7 O5_$1
EQIV $2 -X, -Y+1, -Z
HTAB C18 O6A_$2
EQIV $3 -X+1, -Y+1, -Z+1
HTAB C19 O3_$3
HTAB C20 O1
EADP C10B C11B C12B C14B C15B
EADP C10A C11A C12A C14A C15A
HTAB O7 N1
HTAB O7 O5_$1
HTAB C18 O6A_$2
HTAB C19 O3_$3
HTAB C20 O1
FMAP   2
PLAN   20
ACTA
BOND   $H
CONF
LIST   4
L.S.  10
TEMP    21.00
WGHT    0.031600   14.840600
FVAR       0.28652   0.78784
CD1   3    0.252291    0.176413    0.129176    11.00000    0.03345    0.02044 =
         0.02677   -0.00010    0.00312   -0.00118
O1    5    0.323748    0.191371    0.298300    11.00000    0.03087    0.06010 =
         0.04462   -0.00998    0.00709    0.00676
O2    5    0.360111    0.150430    0.142992    11.00000    0.04202    0.09175 =
         0.03481   -0.00051    0.00195   -0.00797
O3    5    0.625688    0.268530    0.577711    11.00000    0.06791    0.14740 =
         0.08372    0.00310   -0.02985   -0.01715
O4    5    0.144670    0.168732    0.079767    11.00000    0.03644    0.08667 =
         0.04259    0.00910    0.00801    0.00180
O5    5    0.182928    0.159690    0.259446    11.00000    0.03358    0.07057 =
         0.04475   -0.02052    0.00076   -0.00585
PART    1
O6A   5   -0.144927    0.133785    0.227995    21.00000    0.03637    0.23268 =
         0.10210    0.02559    0.01307    0.00811
PART    2
O6B   5   -0.111129    0.138842    0.378111   -21.00000    0.09799    0.21203 =
         0.20014    0.04129    0.10235   -0.00492
PART    0
O7    5    0.252100    0.171315   -0.062500    11.00000    0.04359    0.03689 =
         0.02720    0.00207    0.00351   -0.00014
N1    4    0.251934    0.479715    0.124247    11.00000    0.01037    0.06782 =
         0.01073   -0.00542   -0.00079   -0.00005
N2    4    0.250303    0.864455    0.121613    11.00000    0.03458    0.00551 =
         0.03770   -0.00111    0.00284    0.00181
C1    1    0.367803    0.170025    0.247191    11.00000    0.03476    0.02268 =
         0.04086    0.00173    0.00401   -0.00127
C2    1    0.429736    0.171165    0.314283    11.00000    0.03505    0.02355 =
         0.03287    0.00355    0.00681   -0.00280
C3    1    0.442118    0.252232    0.420058    11.00000    0.03923    0.04786 =
         0.03652   -0.00839    0.01194    0.00336
AFIX  43
H3    2    0.411224    0.302484    0.452099    11.00000   -1.20000
AFIX   0
C4    1    0.500496    0.258351    0.477975    11.00000    0.04724    0.06034 =
         0.03111   -0.00614    0.00031   -0.00717
AFIX  43
H4    2    0.508859    0.315777    0.548015    11.00000   -1.20000
AFIX   0
C5    1    0.546021    0.180552    0.432989    11.00000    0.03354    0.05664 =
         0.04966    0.01040    0.00054   -0.00053
C6    1    0.533596    0.095004    0.329352    11.00000    0.03786    0.07767 =
         0.06361   -0.00610    0.01362    0.00832
AFIX  43
H6    2    0.564491    0.040222    0.299621    11.00000   -1.20000
AFIX   0
C7    1    0.476041    0.089670    0.269350    11.00000    0.03956    0.05420 =
         0.04345   -0.00832    0.01195    0.00265
AFIX  43
H7    2    0.468079    0.032110    0.199314    11.00000   -1.20000
AFIX   0
C8    1    0.608208    0.188927    0.495982    11.00000    0.04242    0.12289 =
         0.07453    0.00231   -0.01056   -0.00433
AFIX  43
H8    2    0.636584    0.122106    0.466177    11.00000   -1.20000
AFIX   0
C9    1    0.138692    0.161307    0.181333    11.00000    0.03719    0.02091 =
         0.04215   -0.00439    0.00592    0.00100
C10   1    0.076741    0.147487    0.211088    11.00000    0.03410    0.03540 =
         0.03434   -0.00316    0.00190   -0.00231
C13   1   -0.038635    0.129598    0.261959    11.00000    0.04082    0.06757 =
         0.05663   -0.00609    0.01332    0.00228
PART    1
C11A  1    0.065315    0.171133    0.320196    10.50000    0.03887    0.07028 =
         0.04161    0.00162    0.00617    0.00899
AFIX  43
H11A  2    0.097161    0.187951    0.379660    10.50000   -1.20000
AFIX   0
C12A  1    0.007434    0.170211    0.342413    10.50000    0.03887    0.07028 =
         0.04161    0.00162    0.00617    0.00899
AFIX  43
H12A  2    0.000527    0.198549    0.415068    10.50000   -1.20000
AFIX   0
C14A  1   -0.027833    0.089200    0.152750    10.50000    0.03887    0.07028 =
         0.04161    0.00162    0.00617    0.00899
AFIX  43
H14A  2   -0.059182    0.052887    0.096583    10.50000   -1.20000
AFIX   0
C15A  1    0.030126    0.103615    0.128492    10.50000    0.03887    0.07028 =
         0.04161    0.00162    0.00617    0.00899
AFIX  43
H15A  2    0.036948    0.082917    0.054800    10.50000   -1.20000
AFIX   0
PART    2
C11B  1    0.070196    0.105606    0.319495    10.50000    0.03864    0.08930 =
         0.04035    0.00366    0.00199    0.01192
AFIX  43
H11B  2    0.103832    0.085641    0.374674    10.50000   -1.20000
AFIX   0
C12B  1    0.012578    0.092707    0.347586    10.50000    0.03864    0.08930 =
         0.04035    0.00366    0.00199    0.01192
AFIX  43
H12B  2    0.007579    0.060649    0.420786    10.50000   -1.20000
AFIX   0
C14B  1   -0.030457    0.170889    0.153110    10.50000    0.03864    0.08930 =
         0.04035    0.00366    0.00199    0.01192
AFIX  43
H14B  2   -0.063462    0.196552    0.097636    10.50000   -1.20000
AFIX   0
C15B  1    0.025498    0.174298    0.126449    10.50000    0.03864    0.08930 =
         0.04035    0.00366    0.00199    0.01192
AFIX  43
H15B  2    0.030329    0.194521    0.051540    10.50000   -1.20000
AFIX   0
PART    0
C16   1   -0.099593    0.125865    0.290818    11.00000    0.05485    0.11720 =
         0.07474    0.00183    0.02302   -0.00517
PART    1
AFIX  43
H16A  2   -0.102093    0.116109    0.367662    10.80000   -1.20000
PART    2
H16B  2   -0.131333    0.110390    0.230977    10.20000   -1.20000
AFIX   0
PART    0
C17   1    0.226414    0.586117    0.030980    11.00000    0.04518    0.03644 =
         0.04679   -0.01289   -0.00347   -0.00432
AFIX  43
H17   2    0.208693    0.528269   -0.035225    11.00000   -1.20000
AFIX   0
C18   1    0.225950    0.770534    0.031286    11.00000    0.04873    0.02242 =
         0.04101    0.00500   -0.00728   -0.00475
AFIX  43
H18   2    0.208001    0.830620   -0.033884    11.00000   -1.20000
AFIX   0
C19   1    0.275526    0.772763    0.211341    11.00000    0.05582    0.02557 =
         0.02960    0.00250   -0.00246   -0.01117
AFIX  43
H19   2    0.293274    0.834042    0.276177    11.00000   -1.20000
AFIX   0
C20   1    0.276437    0.587697    0.212131    11.00000    0.05101    0.02342 =
         0.03683    0.00552    0.00385   -0.00082
AFIX  43
H20   2    0.295401    0.532322    0.278328    11.00000   -1.20000
AFIX   0
H71   2    0.262643    0.277569   -0.053646    11.00000   -1.50000
H72   2    0.221009    0.167651   -0.109377    11.00000   -1.50000
HKLF 4
REM  I         P 21/C       R   0.07
REM R1 =  0.0585 for   3497 Fo > 4sig(Fo)  and  0.0595 for all   3587 data
REM    287 parameters refined using      3 restraints
END
WGHT      0.0316     14.8416
REM Highest difference peak  1.770,  deepest hole -1.847,  1-sigma level  0.129
Q1    1   0.2434  0.4168  0.1156  11.00000  0.05    1.77
Q2    1   0.2470  0.5270  0.1038  11.00000  0.05    1.44
Q3    1   0.2367  0.2523  0.0849  11.00000  0.05    1.30
Q4    1   0.2669  0.4857  0.1545  11.00000  0.05    1.28
Q5    1   0.2682  0.3172  0.1593  11.00000  0.05    1.10
Q6    1   0.2363  0.1096  0.0815  11.00000  0.05    1.03
Q7    1   0.2648  1.0042  0.1443  11.00000  0.05    0.63
Q8    1   0.2781  0.1708  0.1945  11.00000  0.05    0.56
Q9    1   0.5403  0.3159  0.4274  11.00000  0.05    0.54
Q10   1   0.2471  0.4656 -0.0588  11.00000  0.05    0.49
Q11   1   0.5219 -0.0795  0.2376  11.00000  0.05    0.47
Q12   1   0.3288  0.3279  0.3059  11.00000  0.05    0.46
Q13   1  -0.1786 -0.0238  0.2510  11.00000  0.05    0.44
Q14   1   0.2842  0.1445  0.0993  11.00000  0.05    0.43
Q15   1  -0.0128  0.1027  0.3135  11.00000  0.05    0.42
Q16   1  -0.0680 -0.0378  0.1853  11.00000  0.05    0.42
Q17   1   0.2588  0.6941  0.1541  11.00000  0.05    0.40
Q18   1   0.3587  0.2437  0.0566  11.00000  0.05    0.40
Q19   1   0.2227  0.8345  0.0126  11.00000  0.05    0.38
Q20   1   0.2790  0.2394 -0.1165  11.00000  0.05    0.38
;
data_global
_journal_date_recd_electronic     2013-12-26
_journal_date_accepted     2013-12-31
_journal_name_full     'Acta Crystallographica, Section E'
_journal_year     2014
_journal_volume     70
_journal_issue      2
_journal_page_first     m37
_journal_page_last     m38
_journal_paper_category     QM
_journal_paper_doi     10.1107/S1600536813035010
_journal_coeditor_code     SU2679
_publ_contact_author
;
Dr. Tuncer H\"okelek
Hacettepe University
Department of Physics
06800 Beytepe
Ankara
Turkey
;
_publ_contact_author_email     merzifon@hacettepe.edu.tr
_publ_contact_author_fax     '90(312)2352550'
_publ_contact_author_phone     '90(312)2977242'
_publ_section_title
;\
<i>catena</i>-Poly[[aquabis(4-formylbenzoato-\
\k^2^<i>O</i>^1^,<i>O</i>^1'^)cadmium]-\m-pyrazine-\k^2^<i>N</i>:<i>N</i>']
;
loop_
    _publ_author_name
    _publ_author_address
    '\,Celik, Fatih'
;
Department of Chemistry
Kafkas University
36100 Kars
Turkey
;
    'Dilek, Nefise'
;
Aksaray University,
Department of Physics,
68100
Aksaray
Turkey
;
    '\,Caylak Deliba\,s, Nagihan'
;
Department of Physics
Sakarya University
54187 Esentepe
Sakarya
Turkey
;
    'Necefo\(glu, Hacali'
;
Department of Chemistry
Kafkas University
36100 Kars
Turkey
;
    'H\"okelek, Tuncer'
;
Department of Physics
Hacettepe University
06800 Beytepe
Ankara
Turkey
;
