# Supplementary material for: catena-Poly[[aqua­bis­(4-formyl­benzoato-κ2 O 1,O 1′)cadmium]-μ-pyrazine-κ2 N:N′]
Source: Acta Crystallogr Sect E Struct Rep Online. 2014 Jan 11;70(Pt 2):m37–8. doi: 10.1107/S1600536813035010 (PMC3998250; doi:10.1107/S1600536813035010)
Supplement: Supplementary file 2 [file e-70-00m37-Isup2.hkl]

#
# h,k,l, Fc-squared, Fo-squared, sigma(Fo-squared) and status flag
#
data_I
_shelx_title ' I         P 21/C       R   0.07'
_shelx_refln_list_code          4
_shelx_F_calc_maximum      336.25
_exptl_crystal_F_000      1008.00
_reflns_d_resolution_high  0.8331
 
loop_
 _symmetry_equiv_pos_as_xyz
 'x, y, z'
 '-x, y+1/2, -z+1/2'
 '-x, -y, -z'
 'x, -y-1/2, z-1/2'
 
_cell_length_a    22.6016
_cell_length_b     7.4947
_cell_length_c    11.9196
_cell_angle_alpha  90.000
_cell_angle_beta   99.673
_cell_angle_gamma  90.000
 
_shelx_F_squared_multiplier     1.000
 
loop_
 _refln_index_h
 _refln_index_k
 _refln_index_l
 _refln_F_squared_calc
 _refln_F_squared_meas
 _refln_F_squared_sigma
 _refln_observed_status
   2   0   0    30791.75    31658.87    735.40 o
   3   0   0       27.93       15.19      2.48 o
   4   0   0    62206.57    67059.95   1058.20 o
   5   0   0        2.72        0.00      2.33 o
   6   0   0    35697.53    38821.61    629.14 o
   7   0   0      158.53      168.78     11.22 o
   8   0   0    59132.60    65654.76   1063.75 o
   9   0   0      995.26      977.20     20.74 o
  10   0   0    48743.19    57540.62    970.68 o
  11   0   0     1539.01     1875.05     34.63 o
  12   0   0    12336.39    13453.58    236.65 o
  13   0   0        0.52       88.00      9.18 o
  14   0   0    10279.97    10996.52    202.41 o
  15   0   0      160.70      218.94      8.71 o
  16   0   0    10443.01    10224.72    191.72 o
  17   0   0     3025.49     3072.14     57.89 o
  18   0   0    10435.54    10815.53    197.02 o
  19   0   0      138.29      203.30      9.03 o
  20   0   0     2636.24     2310.99     58.59 o
  21   0   0      115.27      133.70     14.95 o
  22   0   0     1579.07     1437.24     48.74 o
  23   0   0       30.26       57.61      9.29 o
  24   0   0     1076.96      914.89     29.31 o
  25   0   0      366.98      371.99     29.36 o
  26   0   0     1757.57     1742.04     49.91 o
   1   1   0    33658.99    35326.82    447.22 o
   2   1   0       98.99       90.80      2.37 o
   3   1   0     9574.74     9790.41    120.95 o
   4   1   0      100.61      134.93      2.44 o
   5   1   0     7357.28     7238.48     93.91 o
   6   1   0      414.28      475.07      6.41 o
   7   1   0     4560.85     4101.49     52.17 o
   8   1   0      100.01       88.88      4.34 o
   9   1   0    10541.81    10113.81    128.11 o
  10   1   0        3.90       49.46      5.03 o
  11   1   0    29884.60    31017.09    384.81 o
  12   1   0      950.99      929.06     12.94 o
  13   1   0     9507.89     9111.47    113.64 o
  14   1   0      673.32      643.52     10.69 o
  15   1   0     5636.44     5602.17     74.45 o
  16   1   0      593.46      568.90      9.05 o
  17   1   0    15337.27    15316.26    195.06 o
  18   1   0      275.33      453.75     11.11 o
  19   1   0     2840.02     2638.99     40.17 o
  20   1   0      291.84      262.98      9.55 o
  21   1   0     2442.47     2382.47     43.71 o
  22   1   0      183.51      212.02     12.31 o
  23   1   0     1110.90     1076.66     27.45 o
  24   1   0       98.52      107.44      7.13 o
  25   1   0     1295.70     1234.95     30.98 o
  26   1   0      113.82      146.00      9.73 o
   0   2   0    72897.45    63052.65   1357.16 o
   1   2   0     2522.19     2730.64     39.84 o
   2   2   0     8950.95     7473.91    104.65 o
   3   2   0      126.78      183.23      4.02 o
   4   2   0     2371.60     1855.93     24.63 o
   5   2   0      161.29      151.62      3.38 o
   6   2   0     5053.90     4029.61     48.79 o
   7   2   0       25.91       93.79      3.67 o
   8   2   0     7825.63     6247.39     82.11 o
   9   2   0      228.50      251.03      7.65 o
  10   2   0     6600.59     5674.01     72.50 o
  11   2   0       72.96       82.25      3.77 o
  12   2   0     3422.29     2930.89     44.29 o
  13   2   0       47.94       60.49      2.97 o
  14   2   0     1235.42     1068.79     17.18 o
  15   2   0        1.56       28.84      3.57 o
  16   2   0     4227.16     3778.40     52.35 o
  17   2   0     1179.97     1022.65     16.19 o
  18   2   0      709.16      620.64     11.77 o
  19   2   0        0.67       21.96      4.31 o
  20   2   0      794.86      814.63     22.44 o
  21   2   0       89.08       92.99      5.95 o
  22   2   0      136.86      187.67      9.42 o
  23   2   0        0.17        4.59      8.52 o
  24   2   0      315.60      338.15     18.21 o
  25   2   0       65.38       66.45      7.85 o
  26   2   0      324.67      382.17     16.59 o
   1   3   0     1591.55     1102.86     22.43 o
   2   3   0       79.22       89.70      4.44 o
   3   3   0     1088.20      852.89     13.13 o
   4   3   0        0.42       20.57      2.61 o
   5   3   0     1896.81     1618.26     22.36 o
   6   3   0     1055.52      899.64     13.36 o
   7   3   0      137.38      208.44      6.47 o
   8   3   0       28.68       70.55      3.09 o
   9   3   0      269.13      258.66      9.33 o
  10   3   0      776.94      923.22     14.33 o
  11   3   0     1149.67      975.14     14.47 o
  12   3   0      108.03      149.43      4.80 o
  13   3   0      360.49      334.16      7.16 o
  14   3   0        1.03       45.54      3.36 o
  15   3   0      522.45      410.12     10.66 o
  16   3   0       13.41       45.90      3.68 o
  17   3   0        4.04      151.02      6.36 o
  18   3   0       90.77      150.95      6.77 o
  19   3   0      283.68      252.66     11.38 o
  20   3   0        4.72       12.29      4.52 o
  21   3   0       65.55       69.46      5.95 o
  22   3   0        0.07        0.17      4.76 o
  23   3   0       48.35       49.22      6.85 o
  24   3   0        0.38        0.00      6.34 o
  25   3   0       34.97       27.80      8.03 o
   0   4   0    10623.47     9339.19    193.06 o
   1   4   0     2186.95     2043.68     34.47 o
   2   4   0      488.78      224.09      8.21 o
   3   4   0        9.36        9.92      4.67 o
   4   4   0      450.01      199.03      5.47 o
   5   4   0        2.47        3.64      2.21 o
   6   4   0      782.29      525.19      8.97 o
   7   4   0        7.16       24.16      2.36 o
   8   4   0     1105.91      843.25     13.57 o
   9   4   0       59.78      104.88      3.64 o
  10   4   0     2020.42     1823.82     27.47 o
  11   4   0      173.04      194.16      5.48 o
  12   4   0      407.92      361.52      8.08 o
  13   4   0        1.84       55.33     12.80 o
  14   4   0      707.67      606.05     11.55 o
  15   4   0      104.68       93.72      4.96 o
  16   4   0      123.45      132.88      7.15 o
  17   4   0        0.77       38.10     10.73 o
  18   4   0     1747.67     1618.27     42.08 o
  19   4   0       44.20       52.89      5.86 o
  20   4   0       63.50       85.64      7.01 o
  21   4   0        0.08        0.06      6.52 o
  22   4   0      119.43      116.38      8.86 o
  23   4   0       24.75       15.78      7.38 o
   1   5   0    12165.98    10833.88    152.29 o
   2   5   0        5.89       73.40      9.57 o
   3   5   0     4264.87     3946.92     59.06 o
   4   5   0       45.12       42.88      4.51 o
   5   5   0     1848.34     1685.13     28.44 o
   6   5   0       55.73       94.76      4.43 o
   7   5   0     4330.15     4043.52     61.04 o
   8   5   0      107.57      153.88      7.85 o
   9   5   0     3107.00     2922.68     46.00 o
  10   5   0      354.71      401.38     14.77 o
  11   5   0     3042.35     2786.91     43.56 o
  12   5   0       38.79       80.04      4.81 o
  13   5   0      771.38      781.87     14.79 o
  14   5   0       60.06       70.16      8.21 o
  15   5   0      444.55      461.43     10.55 o
  16   5   0       84.20      142.40      7.30 o
  17   5   0     2390.60     2223.66     42.14 o
  18   5   0       52.84       88.25      6.77 o
  19   5   0      401.80      414.71     14.91 o
  20   5   0       74.29       83.80      7.39 o
  21   5   0       87.95      125.17      8.88 o
  22   5   0        9.71        0.00      6.91 o
   0   6   0    10749.08     9546.04    215.86 o
   1   6   0       92.47      234.46     19.29 o
   2   6   0     7576.59     7190.39    109.34 o
   3   6   0       60.73      122.77     13.84 o
   4   6   0     2474.77     2443.38     43.32 o
   5   6   0       15.88       85.07      6.55 o
   6   6   0     5559.07     5204.88     83.42 o
   7   6   0      176.86      378.27     13.92 o
   8   6   0     5060.02     4722.86     81.25 o
   9   6   0       75.96      328.73     14.00 o
  10   6   0     6882.97     6309.49    110.33 o
  11   6   0      157.82      370.48     16.97 o
  12   6   0     4911.53     4492.80     94.67 o
  13   6   0       86.52      272.02     22.33 o
  14   6   0     3196.20     3127.04     58.81 o
  15   6   0      215.05      374.16     18.26 o
  16   6   0     4599.54     4335.74     82.71 o
  17   6   0      286.81      487.15     17.85 o
  18   6   0     3774.53     3434.54     69.47 o
  19   6   0      165.88      262.16     17.93 o
   1   7   0    10690.51     8867.04    159.88 o
   2   7   0        1.24      179.53     21.63 o
   3   7   0     6563.33     5753.74     99.86 o
   4   7   0       60.93      343.90     22.20 o
   5   7   0     4828.19     4410.26     79.62 o
   6   7   0       10.17      250.05     29.29 o
   7   7   0     5822.25     4887.37     85.34 o
   8   7   0      147.72      405.51     25.78 o
   9   7   0     4983.64     4234.16     79.95 o
  10   7   0       41.31      290.24     21.97 o
  11   7   0     4142.05     3545.73     72.00 o
  12   7   0       83.20      284.14     14.42 o
  13   7   0     2440.13     2249.81     49.65 o
  14   7   0      107.45      185.61     14.53 o
  15   7   0     1805.61     1676.79     41.44 o
  16   7   0       58.94      196.58     14.55 o
   0   8   0     2528.84     2241.53     63.58 o
   1   8   0       20.13      274.43     15.94 o
   2   8   0     2154.91     1977.78     46.85 o
   3   8   0       20.36      179.12     15.92 o
   4   8   0     1478.75     1476.57     36.85 o
   5   8   0        0.03       97.71     10.64 o
   6   8   0     1506.68     1385.36     32.72 o
   7   8   0       72.08      234.53     15.53 o
   8   8   0     1586.31     1381.60     49.21 o
   9   8   0        5.42      100.28     16.84 o
  10   8   0     1592.54     1416.74     33.62 o
  11   8   0       35.07      116.11     12.46 o
  12   8   0     1163.83     1011.90     37.95 o
 -26   1   1      189.83      211.15     10.82 o
 -25   1   1       46.79       60.81      6.99 o
 -24   1   1      187.92      203.77      9.11 o
 -23   1   1       30.79       49.84      6.43 o
 -22   1   1      393.65      399.49     12.33 o
 -21   1   1       38.20       54.41      7.55 o
 -20   1   1      759.07      642.38     14.10 o
 -19   1   1       11.75       33.39      4.45 o
 -18   1   1     1163.64     1032.84     16.75 o
 -17   1   1     1410.47     1216.30     18.74 o
 -16   1   1      905.56      803.77     12.92 o
 -15   1   1      424.49      387.81      6.59 o
 -14   1   1      754.60      665.12      9.87 o
 -13   1   1      150.77      121.63      3.49 o
 -12   1   1     1073.22      871.70     12.23 o
 -11   1   1     2867.51     2667.60     41.40 o
 -10   1   1     6565.68     5810.96     74.10 o
  -9   1   1        7.42       43.17      1.97 o
  -8   1   1     1879.94     1478.30     20.17 o
  -7   1   1       35.23       32.07      1.61 o
  -6   1   1       18.40       36.40      1.79 o
  -5   1   1       36.04       23.58      1.33 o
  -4   1   1      640.91      439.50      7.68 o
  -3   1   1       61.20       52.50      1.90 o
  -2   1   1     5802.90     4476.73     71.57 o
  -1   1   1     8734.42     7158.33    119.12 o
   0   1   1     1677.19     1221.36     23.50 o
   1   1   1     1586.11     1204.91     18.33 o
   2   1   1     1738.05     1287.48     24.23 o
   3   1   1     1155.08      911.56     12.70 o
   4   1   1     1076.63      882.67     11.23 o
   5   1   1      179.33      137.56      2.92 o
   6   1   1     2498.54     2173.31     29.09 o
   7   1   1      954.17      799.92     12.30 o
   8   1   1     5442.76     4852.62     65.50 o
   9   1   1     2859.86     2446.68     33.42 o
  10   1   1     1393.09     1159.82     16.30 o
  11   1   1     1651.57     1445.97     20.38 o
  12   1   1      860.18      835.39     11.81 o
  13   1   1     2046.14     1634.37     21.09 o
  14   1   1      182.54      206.29      4.56 o
  15   1   1      333.44      323.03      6.23 o
  16   1   1      316.54      327.67      7.36 o
  17   1   1     4409.06     3663.12     49.58 o
  18   1   1     1408.97     1296.84     19.40 o
  19   1   1       63.79       72.88      4.61 o
  20   1   1      133.83      137.16      7.65 o
  21   1   1      334.93      293.83     13.23 o
  22   1   1       95.70      104.73      6.31 o
  23   1   1       90.32       99.11      7.59 o
  24   1   1       54.55       65.02      7.05 o
  25   1   1      171.61      188.81      9.83 o
  26   1   1       72.55       89.11      7.66 o
 -26   2   1       30.90       77.02      8.88 o
 -25   2   1      496.77      540.26     18.47 o
 -24   2   1        2.83        0.00      7.33 o
 -23   2   1      351.92      372.00     17.99 o
 -22   2   1        8.16        5.95      6.04 o
 -21   2   1      470.56      499.52     13.32 o
 -20   2   1        5.75       20.72      6.82 o
 -19   2   1     3168.49     2936.26     47.94 o
 -18   2   1     2497.22     2575.84     41.90 o
 -17   2   1     2270.41     2249.59     35.12 o
 -16   2   1      310.74      287.79      6.69 o
 -15   2   1     2419.61     2126.66     30.01 o
 -14   2   1     1228.02     1174.59     17.04 o
 -13   2   1     1918.43     1831.49     24.35 o
 -12   2   1     1079.33      982.12     13.62 o
 -11   2   1     6837.53     6385.14     81.66 o
 -10   2   1     4529.15     4356.16     53.43 o
  -9   2   1    13330.35    13021.26    165.40 o
  -8   2   1     2933.60     2840.96     38.39 o
  -7   2   1     8637.83     8280.90    105.61 o
  -6   2   1       27.03       37.80      2.14 o
  -5   2   1     7129.96     6521.16     83.21 o
  -4   2   1     2677.09     2443.90     31.74 o
  -3   2   1     4572.54     4253.34     55.17 o
  -2   2   1       10.70       54.90      3.63 o
  -1   2   1     7702.96     7278.70     91.22 o
   0   2   1   113061.78   109550.91   1364.68 o
   1   2   1    32649.70    32729.73    441.73 o
   2   2   1       19.33       54.21      4.23 o
   3   2   1     2967.64     2782.89     35.60 o
   4   2   1      320.66      347.86      5.49 o
   5   2   1     3014.54     2867.81     35.46 o
   6   2   1     1641.09     1591.27     21.84 o
   7   2   1     6116.38     6082.60     77.15 o
   8   2   1     3079.24     2827.19     37.16 o
   9   2   1     7022.36     6909.21     89.30 o
  10   2   1     8345.18     8207.11    107.75 o
  11   2   1      821.97      845.80     12.85 o
  12   2   1     1378.68     1227.76     18.00 o
  13   2   1     1022.35      903.34     14.22 o
  14   2   1     1514.66     1443.80     21.35 o
  15   2   1      750.75      746.25     12.88 o
  16   2   1     2249.76     1954.27     30.56 o
  17   2   1       93.59      120.29      4.84 o
  18   2   1     3618.63     3461.35     49.93 o
  19   2   1     1239.62     1278.62     22.20 o
  20   2   1      270.50      310.95      9.79 o
  21   2   1      464.01      458.87     12.83 o
  22   2   1      527.07      510.28     14.29 o
  23   2   1      180.66      191.55      9.10 o
  24   2   1      248.46      281.65     12.43 o
  25   2   1       69.39      108.12      9.13 o
 -25   3   1      194.89      229.25     11.11 o
 -24   3   1     1299.37     1159.45     27.23 o
 -23   3   1      229.77      269.21     11.54 o
 -22   3   1     1767.03     1627.72     31.05 o
 -21   3   1      261.89      333.92     11.41 o
 -20   3   1     3104.12     3018.83     52.33 o
 -19   3   1      463.20      539.86     15.76 o
 -18   3   1     6035.08     5657.71     88.59 o
 -17   3   1     4214.64     4424.78     68.14 o
 -16   3   1     5243.51     5204.11     77.21 o
 -15   3   1     2215.23     2322.51     33.34 o
 -14   3   1     4208.78     4276.71     55.96 o
 -13   3   1     1922.49     2032.17     27.29 o
 -12   3   1     9058.30     8881.19    110.96 o
 -11   3   1    11014.12    11342.22    146.77 o
 -10   3   1    17881.77    19287.40    257.92 o
  -9   3   1     2883.20     2913.89     41.33 o
  -8   3   1    20425.94    20847.74    264.49 o
  -7   3   1     6000.86     6197.43     76.40 o
  -6   3   1     9039.42     9556.83    128.05 o
  -5   3   1     4588.45     4772.52     63.02 o
  -4   3   1    16610.47    17468.27    277.10 o
  -3   3   1    10022.00    11061.63    136.88 o
  -2   3   1    28070.13    30640.24    387.57 o
  -1   3   1    42125.99    43680.73    549.57 o
   0   3   1    22772.95    25254.98    329.58 o
   1   3   1    24554.09    25754.20    382.54 o
   2   3   1    17473.35    18713.32    258.03 o
   3   3   1     7759.87     8173.80    103.88 o
   4   3   1    10210.75    10955.00    136.79 o
   5   3   1     5310.84     5639.83     71.33 o
   6   3   1     9740.86    10427.66    131.55 o
   7   3   1     7177.26     7318.13     95.03 o
   8   3   1    14380.93    15782.25    209.55 o
   9   3   1     9799.14     9892.61    130.70 o
  10   3   1     7038.26     7160.76     97.48 o
  11   3   1     9656.21     9804.06    129.14 o
  12   3   1     3494.98     3622.47     48.02 o
  13   3   1     5696.62     5490.54     73.41 o
  14   3   1     1522.12     1588.13     24.27 o
  15   3   1     3485.39     3163.49     45.92 o
  16   3   1     1421.79     1453.58     26.07 o
  17   3   1     9923.80     9574.08    138.64 o
  18   3   1     3126.14     3278.34     52.79 o
  19   3   1     1933.39     1681.88     29.24 o
  20   3   1      926.62      898.43     16.64 o
  21   3   1     1394.33     1316.30     25.02 o
  22   3   1      743.04      723.95     15.31 o
  23   3   1     1137.05      977.81     22.48 o
  24   3   1      354.77      397.88     14.32 o
 -24   4   1      310.29      317.96     14.96 o
 -23   4   1      859.95      861.93     23.11 o
 -22   4   1       91.08      150.17      8.78 o
 -21   4   1     2174.13     2116.29     42.87 o
 -20   4   1      484.80      552.27     14.40 o
 -19   4   1     3367.87     3318.04     57.71 o
 -18   4   1     1561.73     1757.35     31.63 o
 -17   4   1     4335.28     4271.16     73.41 o
 -16   4   1     1891.40     1915.84     32.67 o
 -15   4   1     3186.68     3071.39     46.76 o
 -14   4   1     1115.32     1137.90     19.51 o
 -13   4   1     3911.75     3796.40     51.82 o
 -12   4   1     2947.34     2853.68     39.41 o
 -11   4   1     5110.64     4926.17     74.17 o
 -10   4   1     3166.45     3327.65     43.54 o
  -9   4   1     7239.81     7135.13     91.54 o
  -8   4   1     1169.56     1125.61     15.87 o
  -7   4   1     6379.92     6135.87     78.69 o
  -6   4   1     1106.16     1015.73     15.70 o
  -5   4   1     3195.64     3097.06     53.19 o
  -4   4   1      746.96      751.91     13.25 o
  -3   4   1     5751.63     5862.65     81.88 o
  -2   4   1     6452.15     6209.50     86.96 o
  -1   4   1     6552.12     6594.99     98.02 o
   0   4   1    14530.11    16838.82    233.52 o
   1   4   1     9091.89    10149.85    152.47 o
   2   4   1     5855.66     5897.51     85.44 o
   3   4   1     2782.45     3052.01     44.57 o
   4   4   1      827.74      974.08     16.49 o
   5   4   1     6426.23     6431.06     81.94 o
   6   4   1     5130.17     5344.12     74.86 o
   7   4   1     5490.20     5818.75     73.30 o
   8   4   1     5798.60     5737.66     75.11 o
   9   4   1     7412.46     7388.81     99.72 o
  10   4   1     8159.86     8311.18    112.34 o
  11   4   1     3762.94     3976.60     55.26 o
  12   4   1     5346.14     5342.32     70.43 o
  13   4   1     2187.91     2190.41     31.28 o
  14   4   1     2932.54     2999.25     42.50 o
  15   4   1     2206.67     2195.06     32.15 o
  16   4   1     7036.23     6783.65    105.93 o
  17   4   1      674.02      815.93     18.08 o
  18   4   1     2705.44     2692.70     50.97 o
  19   4   1     1739.05     1681.23     38.47 o
  20   4   1     1459.05     1380.83     31.87 o
  21   4   1      869.71      865.03     24.80 o
  22   4   1     1014.45      967.46     26.32 o
  23   4   1      380.33      399.23     20.69 o
 -22   5   1      163.14      205.57     12.07 o
 -21   5   1       15.72       34.64      6.39 o
 -20   5   1      466.63      456.66     19.02 o
 -19   5   1      116.49      160.01      7.81 o
 -18   5   1     1269.73     1228.44     26.53 o
 -17   5   1      299.20      446.71     12.71 o
 -16   5   1      927.97      930.91     18.51 o
 -15   5   1      554.03      595.92     13.80 o
 -14   5   1      946.01      952.10     20.16 o
 -13   5   1      657.29      724.91     16.01 o
 -12   5   1     2173.58     2021.59     33.86 o
 -11   5   1     1640.72     1478.41     24.68 o
 -10   5   1     1704.10     1614.31     29.62 o
  -9   5   1     1173.02     1139.88     18.94 o
  -8   5   1     4661.35     4237.57     60.05 o
  -7   5   1     1842.30     1656.69     25.69 o
  -6   5   1     3477.82     3217.54     49.10 o
  -5   5   1     1389.73     1324.24     24.30 o
  -4   5   1     4773.69     4531.90     71.92 o
  -3   5   1     3351.85     3011.45     47.90 o
  -2   5   1     4693.70     4443.23     69.42 o
  -1   5   1     6635.69     6051.63     90.54 o
   0   5   1     4207.87     3956.47     57.15 o
   1   5   1     5044.07     4623.85     68.09 o
   2   5   1     3104.88     2889.23     45.39 o
   3   5   1     1540.18     1438.98     24.03 o
   4   5   1     1951.02     1792.02     30.46 o
   5   5   1     1812.26     1776.97     27.43 o
   6   5   1     1321.10     1247.50     21.06 o
   7   5   1     1161.95     1144.73     19.75 o
   8   5   1     1605.44     1615.90     24.64 o
   9   5   1     1806.88     1709.64     27.82 o
  10   5   1     1392.05     1347.49     22.31 o
  11   5   1     1381.82     1443.10     22.62 o
  12   5   1      384.21      372.57      9.37 o
  13   5   1      782.69      750.14     15.57 o
  14   5   1      182.91      207.26      7.63 o
  15   5   1      817.84      841.82     17.83 o
  16   5   1      161.66      193.43     10.32 o
  17   5   1      505.49      515.27     19.81 o
  18   5   1       90.34      114.59      8.49 o
  19   5   1      533.78      590.46     19.28 o
  20   5   1      119.35      155.57     10.34 o
  21   5   1      120.06      154.51      9.50 o
 -20   6   1      115.41      120.61     10.19 o
 -19   6   1      365.57      413.24     14.59 o
 -18   6   1       97.04      114.74     13.12 o
 -17   6   1      253.40      295.48     11.35 o
 -16   6   1      247.21      334.22     12.63 o
 -15   6   1      429.45      418.84     12.39 o
 -14   6   1      251.40      270.80     10.77 o
 -13   6   1      329.60      348.30     10.18 o
 -12   6   1      385.75      358.75      9.48 o
 -11   6   1      222.33      277.75     11.66 o
 -10   6   1      197.34      265.62     12.55 o
  -9   6   1      183.12      212.05     12.30 o
  -8   6   1      178.69      203.76     10.79 o
  -7   6   1      548.57      456.68     13.40 o
  -6   6   1      109.29      143.94      7.63 o
  -5   6   1      467.97      436.96     16.44 o
  -4   6   1      494.36      413.39     14.06 o
  -3   6   1      626.01      543.67     13.66 o
  -2   6   1      705.35      703.36     19.88 o
  -1   6   1      836.51      761.68     16.71 o
   0   6   1      131.29      113.50     10.56 o
   1   6   1       53.99       37.23      9.27 o
   2   6   1      836.18      735.32     24.08 o
   3   6   1      325.07      254.75     17.65 o
   4   6   1      277.95      242.73      9.99 o
   5   6   1      669.69      578.59     14.16 o
   6   6   1      459.21      438.50     11.44 o
   7   6   1      281.05      327.07     14.97 o
   8   6   1      571.39      591.22     23.41 o
   9   6   1      710.64      656.16     16.77 o
  10   6   1      537.56      618.87     18.92 o
  11   6   1      574.96      571.11     15.14 o
  12   6   1      628.87      652.53     23.92 o
  13   6   1      434.65      424.80     17.01 o
  14   6   1      510.35      579.75     24.58 o
  15   6   1      299.08      334.82     20.74 o
  16   6   1      540.72      598.09     28.36 o
  17   6   1      152.57      193.60     13.87 o
  18   6   1       95.51      221.40     20.12 o
  19   6   1       98.52      106.60     11.51 o
 -17   7   1      116.94      153.43     11.33 o
 -16   7   1       66.03       76.30      7.85 o
 -15   7   1        6.36       36.10      7.38 o
 -14   7   1       12.07       24.46      7.23 o
 -13   7   1        1.01       15.89      7.83 o
 -12   7   1       79.96      146.49     11.66 o
 -11   7   1       65.32      126.94     12.70 o
 -10   7   1      300.09      343.62     17.92 o
  -9   7   1       16.02       78.99     12.39 o
  -8   7   1      126.84      163.41     14.27 o
  -7   7   1       57.95      165.63     10.90 o
  -6   7   1       51.90      108.28     10.07 o
  -5   7   1        0.38       27.52      6.77 o
  -4   7   1        9.88       42.21      6.94 o
  -3   7   1        0.09       25.83      9.62 o
  -2   7   1       58.02      130.68     21.43 o
  -1   7   1      239.10      357.71     24.06 o
   0   7   1      153.11      230.46     14.72 o
   1   7   1      185.29      240.78     16.43 o
   2   7   1      190.52      194.87     11.96 o
   3   7   1        3.14       27.37      8.69 o
   4   7   1       67.49       99.02     10.19 o
   5   7   1       37.37       16.25     10.05 o
   6   7   1       70.64      109.10      8.30 o
   7   7   1      146.34      176.56     13.19 o
   8   7   1       72.56      112.36     11.13 o
   9   7   1       40.91       73.89      9.27 o
  10   7   1       15.58       37.64      8.01 o
  11   7   1      137.19      114.72     12.97 o
  12   7   1       18.09       23.94      9.94 o
  13   7   1        7.80       31.17      9.26 o
  14   7   1       52.47       45.07      8.46 o
  15   7   1       45.56       64.62      8.14 o
  16   7   1        1.96       32.87      6.60 o
 -12   8   1      145.75      235.22     13.42 o
 -11   8   1      439.07      473.08     20.30 o
 -10   8   1      254.05      318.47     15.25 o
  -9   8   1      567.53      596.95     17.54 o
  -8   8   1      165.41      273.23     13.76 o
  -7   8   1      527.03      527.58     17.55 o
  -6   8   1      269.87      339.42     12.28 o
  -5   8   1      201.29      231.78     12.24 o
  -4   8   1       24.22       82.84      7.73 o
  -3   8   1      366.64      402.11     16.68 o
  -2   8   1      432.68      533.18     17.12 o
  -1   8   1      424.67      503.34     17.65 o
   0   8   1      886.42      731.70     18.92 o
   1   8   1      679.10      633.96     19.00 o
   2   8   1      268.00      402.06     15.06 o
   3   8   1      381.31      352.09     14.29 o
   4   8   1       82.83      179.96     10.34 o
   5   8   1      316.84      342.31     12.95 o
   6   8   1      433.07      452.26     18.64 o
   7   8   1      257.96      286.12     16.27 o
   8   8   1      320.27      387.19     17.45 o
   9   8   1      260.88      382.36     16.47 o
  10   8   1      475.74      494.07     21.41 o
  11   8   1      118.75      204.73     17.04 o
 -27   0   2     1707.27     1737.57     47.63 o
 -26   0   2      159.61      178.51     14.99 o
 -25   0   2      895.77      849.13     31.29 o
 -24   0   2      452.50      510.71     19.68 o
 -23   0   2     1797.72     1622.30     49.81 o
 -22   0   2      443.83      392.58     18.17 o
 -21   0   2      890.89      811.42     25.65 o
 -20   0   2     2193.06     2369.30     62.67 o
 -19   0   2    13667.54    13842.45    321.67 o
 -18   0   2      371.73      520.38     15.92 o
 -17   0   2     4150.23     4415.79     96.75 o
 -16   0   2      550.85      642.27     16.83 o
 -15   0   2     9429.03    10018.19    217.44 o
 -14   0   2      266.32      283.80      9.45 o
 -13   0   2    15058.72    16067.33    369.22 o
 -12   0   2      235.05      264.58     12.77 o
 -11   0   2    29059.55    31665.66    605.77 o
 -10   0   2      852.36      945.81     24.05 o
  -9   0   2    57875.32    68110.66   1294.06 o
  -8   0   2     4013.67     4284.86     92.05 o
  -7   0   2    54410.05    62678.83   1302.66 o
  -6   0   2    10651.06    11332.31    232.05 o
  -5   0   2    59567.00    68940.80   1362.03 o
  -4   0   2     1730.63     1638.52     33.88 o
  -3   0   2    64252.29    70332.95   1280.10 o
  -2   0   2      408.05      436.00      9.70 o
  -1   0   2    27189.53    28268.43    495.54 o
   0   0   2    15252.74    16227.92    284.66 o
   1   0   2   104875.59   110281.19   1796.12 o
   2   0   2     4387.35     5022.16     80.29 o
   3   0   2    25301.18    28899.36    424.46 o
   4   0   2     1114.96     1296.37     20.66 o
   5   0   2     7395.26     8595.90    132.41 o
   6   0   2      101.81       95.60      5.20 o
   7   0   2    20529.59    22808.94    385.02 o
   8   0   2     3385.54     4295.89     73.07 o
   9   0   2    28373.80    32783.27    522.69 o
  10   0   2     1778.96     2054.57     45.11 o
  11   0   2     6178.49     5988.17    104.18 o
  12   0   2      363.66      352.81     17.36 o
  13   0   2     4496.18     4310.76     86.93 o
  14   0   2      746.58      757.36     17.83 o
  15   0   2     2975.99     2722.35     54.20 o
  16   0   2      174.70      196.96      9.44 o
  17   0   2     4586.69     4291.52     76.38 o
  18   0   2     1360.45     1347.69     29.23 o
  19   0   2     6585.46     6466.86    127.08 o
  20   0   2       35.37      128.07      9.39 o
  21   0   2     3597.66     3425.73     72.22 o
  22   0   2      214.45      190.05     12.36 o
  23   0   2     1952.90     1724.29     51.41 o
  24   0   2       84.62      118.61     13.69 o
  25   0   2     1909.70     1886.50     52.82 o
 -26   1   2      865.95      880.68     20.06 o
 -25   1   2      150.78      158.40      9.61 o
 -24   1   2      953.09      964.00     21.37 o
 -23   1   2      171.37      183.61      8.86 o
 -22   1   2     1654.33     1622.33     32.59 o
 -21   1   2      733.25      673.41     18.83 o
 -20   1   2     2736.96     2742.70     50.73 o
 -19   1   2      990.54     1042.69     20.20 o
 -18   1   2     5731.86     5679.47     88.90 o
 -17   1   2        3.80       36.21      3.67 o
 -16   1   2     2476.86     2394.71     33.54 o
 -15   1   2      128.37      109.11      3.92 o
 -14   1   2     1853.87     1897.40     27.18 o
 -13   1   2       77.32      111.57      3.36 o
 -12   1   2     1293.82     1329.66     18.49 o
 -11   1   2        6.06       22.82      1.96 o
 -10   1   2    17810.66    19251.13    261.39 o
  -9   1   2     8664.07     9957.26    138.10 o
  -8   1   2     8125.49     8221.62    107.17 o
  -7   1   2       49.39       70.22      2.75 o
  -6   1   2      547.88      672.80     10.32 o
  -5   1   2      143.94      144.72      3.33 o
  -4   1   2       21.87       56.23      1.98 o
  -3   1   2     5664.33     5597.85     65.58 o
  -2   1   2    37218.73    39525.25    446.56 o
  -1   1   2    11881.62    13175.40    151.25 o
   0   1   2     8551.93     8190.39    108.36 o
   1   1   2       41.50       55.49      1.62 o
   2   1   2     6148.50     5852.01     69.20 o
   3   1   2       25.13       32.69      1.50 o
   4   1   2     4818.27     4592.88     53.53 o
   5   1   2     2747.30     3019.08     37.41 o
   6   1   2    18328.23    18951.57    221.36 o
   7   1   2      353.48      536.20      7.88 o
   8   1   2    45905.60    49271.77    580.12 o
   9   1   2     1196.18     1221.03     20.23 o
  10   1   2     9257.63     8836.73    109.15 o
  11   1   2        5.73       31.01      3.19 o
  12   1   2     5570.33     5498.43     70.05 o
  13   1   2      381.59      375.52      6.00 o
  14   1   2     4723.67     4566.40     67.62 o
  15   1   2      377.77      360.83      7.34 o
  16   1   2     2922.18     2755.26     44.45 o
  17   1   2     1877.71     1858.07     27.25 o
  18   1   2     8666.18     8626.84    120.10 o
  19   1   2       74.52      159.66      8.84 o
  20   1   2     1661.77     1483.37     24.99 o
  21   1   2        9.66       40.79      4.77 o
  22   1   2     1373.89     1211.81     22.26 o
  23   1   2       75.02       91.04      6.04 o
  24   1   2      749.90      686.53     16.88 o
  25   1   2      219.82      223.75     10.48 o
 -26   2   2       27.10       45.97      7.59 o
 -25   2   2      149.13      193.98     10.63 o
 -24   2   2       41.83       60.49      7.62 o
 -23   2   2      199.45      256.20     11.95 o
 -22   2   2      117.32      153.90      9.21 o
 -21   2   2      374.40      376.45     14.04 o
 -20   2   2      427.60      495.42     20.73 o
 -19   2   2     2186.47     2153.28     37.24 o
 -18   2   2       59.20       87.05      4.97 o
 -17   2   2      766.02      727.55     13.39 o
 -16   2   2       37.80       46.27      3.46 o
 -15   2   2      958.40      929.77     14.58 o
 -14   2   2      123.53      133.70      4.07 o
 -13   2   2     2736.96     2537.78     34.75 o
 -12   2   2       70.07       92.43      3.22 o
 -11   2   2     3044.54     2726.51     36.18 o
 -10   2   2       49.56       58.20      4.01 o
  -9   2   2     4253.68     3849.18     55.07 o
  -8   2   2     2314.10     2038.82     27.79 o
  -7   2   2     5774.43     5206.97     68.33 o
  -6   2   2      493.72      364.09      8.24 o
  -5   2   2     2596.65     2197.14     29.85 o
  -4   2   2     1457.23     1319.23     16.76 o
  -3   2   2    15461.88    15045.90    196.25 o
  -2   2   2     7009.19     7501.89     92.01 o
  -1   2   2      254.70      721.83     11.24 o
   0   2   2      673.05     1785.28     25.82 o
   1   2   2    12506.26    11943.04    165.69 o
   3   2   2     2213.64     2160.38     30.29 o
   4   2   2      276.18      346.22      5.40 o
   5   2   2     2317.53     1948.76     26.37 o
   6   2   2        2.15       62.16      2.27 o
   7   2   2     2677.69     2312.66     28.04 o
   8   2   2      239.01      329.43      6.13 o
   9   2   2     5620.67     4798.68     67.32 o
  10   2   2      107.00      172.28      5.17 o
  11   2   2     1610.48     1337.14     18.56 o
  12   2   2      111.22      122.88      3.91 o
  13   2   2      775.05      720.96     11.56 o
  14   2   2      208.97      224.45      6.45 o
  15   2   2      299.81      257.06      9.01 o
  16   2   2      161.93      161.42      5.41 o
  17   2   2      977.16      949.36     17.08 o
  18   2   2       51.45       54.13      5.49 o
  19   2   2      995.64      935.71     19.88 o
  20   2   2       11.44       23.58      5.95 o
  21   2   2      674.65      692.83     17.28 o
  22   2   2       27.14       46.13      6.99 o
  23   2   2      259.80      319.60     15.74 o
  24   2   2       29.74       39.02     10.66 o
  25   2   2      256.60      306.04     14.21 o
 -25   3   2       11.02        4.83      6.85 o
 -24   3   2       52.12       62.40      7.21 o
 -23   3   2        1.36        0.00      5.31 o
 -22   3   2       28.29       35.47      5.51 o
 -21   3   2        0.13        3.13      4.98 o
 -20   3   2       58.05       89.01      6.83 o
 -19   3   2       27.12       22.73      5.49 o
 -18   3   2      436.09      390.79     10.12 o
 -17   3   2        0.01       53.21      4.96 o
 -16   3   2      154.03      182.83      8.65 o
 -15   3   2       11.31        0.36      3.89 o
 -14   3   2      282.65      285.46      6.93 o
 -13   3   2      113.31      169.10      4.42 o
 -12   3   2      242.30      297.67      7.13 o
 -11   3   2      339.69      321.65      6.63 o
 -10   3   2        0.63       87.84      7.48 o
  -9   3   2        6.82       15.55      2.79 o
  -8   3   2     2184.57     1912.91     24.51 o
  -7   3   2      136.05      140.28      4.80 o
  -6   3   2      409.82      374.75      7.15 o
  -5   3   2      353.01      304.62      5.86 o
  -4   3   2     1325.10     1112.16     15.15 o
  -3   3   2       16.04       67.85      4.41 o
  -2   3   2     1074.12      858.89     15.91 o
  -1   3   2      227.58      251.99      6.24 o
   0   3   2      699.52      434.06      8.78 o
   1   3   2       96.61       85.27      3.06 o
   2   3   2      417.97      298.81      5.72 o
   3   3   2      125.76      127.99      5.21 o
   4   3   2       40.59       56.32      4.37 o
   5   3   2      127.60      132.92      4.74 o
   6   3   2     1017.40      884.79     13.45 o
   7   3   2       52.59       79.94      3.76 o
   8   3   2      638.38      532.96      9.15 o
   9   3   2      190.87      262.30      5.31 o
  10   3   2      364.10      328.94      6.38 o
  11   3   2       28.19       56.14      3.28 o
  12   3   2      183.87      211.44      6.21 o
  13   3   2       47.29       84.96      4.25 o
  14   3   2      534.09      514.68     15.30 o
  15   3   2      233.56      237.20      7.84 o
  16   3   2       88.94       86.87      4.43 o
  17   3   2      327.54      338.91      9.34 o
  18   3   2       46.07       61.35      9.00 o
  19   3   2      203.90      245.21      9.17 o
  20   3   2       48.02       69.01      6.33 o
  21   3   2       62.59       88.79      7.07 o
  22   3   2      169.22      178.31      9.48 o
  23   3   2        7.70       13.20      7.55 o
  24   3   2       58.57       76.50      9.35 o
 -24   4   2        6.33        0.00      6.38 o
 -23   4   2       69.86       60.23      8.19 o
 -22   4   2       84.99       68.39      8.70 o
 -21   4   2       44.74       52.87      9.33 o
 -20   4   2       37.43       54.95      6.61 o
 -19   4   2      298.84      334.12     12.74 o
 -18   4   2        1.83       37.22      6.37 o
 -17   4   2      363.96      321.29     10.84 o
 -16   4   2        4.71        0.00      3.94 o
 -15   4   2      120.42       93.72      4.65 o
 -14   4   2        2.73        0.53      3.04 o
 -13   4   2      147.33      106.73      7.98 o
 -12   4   2      117.37       92.78      3.53 o
 -11   4   2      817.36      597.54      9.23 o
 -10   4   2       85.94      117.84      3.91 o
  -9   4   2     2475.68     2022.45     28.17 o
  -8   4   2       21.01       48.97      3.16 o
  -7   4   2      181.48      107.62      3.89 o
  -6   4   2      156.72      146.29      4.18 o
  -5   4   2      447.27      262.83      5.81 o
  -4   4   2        3.38       23.14      2.84 o
  -3   4   2       39.35       81.87      3.53 o
  -2   4   2     1367.28     1162.69     17.91 o
  -1   4   2     2210.90     1970.39     29.92 o
   0   4   2     3798.16     3491.69     51.82 o
   1   4   2     2774.59     2547.57     39.72 o
   2   4   2      329.32      377.96      8.46 o
   3   4   2      498.37      362.14     11.42 o
   4   4   2        3.29        7.81      3.73 o
   5   4   2      341.26      236.50      7.61 o
   6   4   2        2.64       14.93      2.28 o
   7   4   2     2264.02     1953.55     27.03 o
   8   4   2       31.45      106.92      4.01 o
   9   4   2     1059.65      974.49     14.82 o
  10   4   2       68.57      111.37      4.21 o
  11   4   2      388.97      340.27      7.64 o
  12   4   2       33.73       49.34      5.98 o
  13   4   2       66.37       54.66      3.93 o
  14   4   2       57.53       86.94      4.60 o
  15   4   2      739.60      649.60     12.76 o
  16   4   2      149.66      153.26      8.98 o
  17   4   2      149.18      135.02      7.46 o
  18   4   2      135.88      159.04      7.51 o
  19   4   2      542.61      491.91     19.87 o
  20   4   2        1.22       20.34      7.33 o
  21   4   2       64.46       88.64      8.54 o
  22   4   2        0.19        7.06      7.14 o
  23   4   2       37.55       37.07      9.33 o
 -22   5   2      207.00      254.24     12.37 o
 -21   5   2      154.39      148.98      9.68 o
 -20   5   2      429.10      456.22     14.86 o
 -19   5   2       59.66       79.70      7.07 o
 -18   5   2      683.69      697.44     16.46 o
 -17   5   2        0.89       32.34      5.38 o
 -16   5   2      974.24      974.10     19.28 o
 -15   5   2       43.20       50.96      5.30 o
 -14   5   2      444.34      528.91     16.14 o
 -13   5   2      258.42      226.21      7.41 o
 -12   5   2     2197.27     2098.88     32.50 o
 -11   5   2        6.94       55.45      6.01 o
 -10   5   2     4735.79     4513.57     63.18 o
  -9   5   2      553.30      558.93     22.20 o
  -8   5   2     3585.53     3262.05     51.25 o
  -7   5   2      202.65      175.73      8.34 o
  -6   5   2     2286.96     2305.52     36.40 o
  -5   5   2      177.53      185.53      6.97 o
  -4   5   2     1899.22     1936.99     31.41 o
  -3   5   2      108.94      152.33      5.68 o
  -2   5   2     4115.73     4128.62     65.83 o
  -1   5   2      285.01      323.68      8.34 o
   0   5   2     4537.85     4391.42     65.75 o
   1   5   2      155.73      188.51      5.49 o
   2   5   2     1884.28     1888.86     29.34 o
   3   5   2      277.73      286.37      9.22 o
   4   5   2     1987.71     2045.70     37.88 o
   5   5   2       33.27       70.98      4.84 o
   6   5   2     1047.21     1045.63     18.21 o
   7   5   2        7.18       51.16      4.04 o
   8   5   2     2173.31     2121.75     32.05 o
   9   5   2        4.45       36.82      4.31 o
  10   5   2      884.66      887.14     15.85 o
  11   5   2      138.13      138.09      5.69 o
  12   5   2      226.00      261.21      8.29 o
  13   5   2        1.86        8.06      7.52 o
  14   5   2      305.16      310.39     11.37 o
  15   5   2      132.57      150.48      6.76 o
  16   5   2      201.17      201.68     14.57 o
  17   5   2      536.55      468.43     14.36 o
  18   5   2      928.09      986.80     24.69 o
  19   5   2        4.36       22.95      7.47 o
  20   5   2      415.46      458.83     16.70 o
  21   5   2       25.54       37.59      7.72 o
 -20   6   2      168.28      249.41     13.64 o
 -19   6   2     1853.48     1821.97     41.95 o
 -18   6   2       52.12      156.06      9.19 o
 -17   6   2     2609.41     2500.45     44.87 o
 -16   6   2        8.54       70.26      6.03 o
 -15   6   2     1230.46     1322.75     28.95 o
 -14   6   2      233.49      317.22     10.11 o
 -13   6   2     2177.08     2200.11     42.42 o
 -12   6   2        9.95       85.53      6.94 o
 -11   6   2     3053.35     3028.71     48.89 o
 -10   6   2       88.38      264.29     14.96 o
  -9   6   2     4628.22     4330.70     69.51 o
  -8   6   2      118.00      294.45     14.87 o
  -7   6   2     2928.46     2893.59     47.51 o
  -6   6   2      121.43      199.54      9.50 o
  -5   6   2     2365.31     2494.01     52.14 o
  -4   6   2      158.36      196.66      8.53 o
  -3   6   2     3593.73     3906.60     73.91 o
  -2   6   2       24.23      184.16     11.16 o
  -1   6   2     5696.83     5539.66     87.29 o
   0   6   2      406.22      536.44     15.69 o
   1   6   2     6399.72     6182.19    131.61 o
   2   6   2        6.96      260.14     14.57 o
   3   6   2     4247.63     4278.29     76.28 o
   4   6   2       99.68      210.71     11.17 o
   5   6   2     5712.47     5279.65    124.52 o
   6   6   2       48.10      305.31     17.50 o
   7   6   2     7085.95     7005.93    122.67 o
   8   6   2       20.45      179.31     31.61 o
   9   6   2     7224.36     6805.81    132.41 o
  10   6   2      148.90      352.70     20.57 o
  11   6   2     4985.95     4967.54     92.84 o
  12   6   2      211.14      367.83     17.66 o
  13   6   2     2498.96     2430.67     48.01 o
  14   6   2        8.16      230.48     20.43 o
  15   6   2     3943.04     3792.51     71.50 o
  16   6   2      969.69      917.32     22.28 o
  17   6   2     2046.39     2010.95     40.99 o
  18   6   2       94.86      172.02     20.29 o
 -17   7   2       62.35      226.76     10.84 o
 -16   7   2     1871.83     1674.90     34.95 o
 -15   7   2       47.14      137.29      9.68 o
 -14   7   2     1906.95     1819.32     40.22 o
 -13   7   2      184.37      339.44     13.33 o
 -12   7   2     3606.60     3187.49     60.61 o
 -11   7   2       29.05      335.88     15.05 o
 -10   7   2     4377.01     3913.83     70.96 o
  -9   7   2      147.68      413.20     16.29 o
  -8   7   2     5598.17     4888.61     88.12 o
  -7   7   2      128.57      462.37     25.01 o
  -6   7   2     4862.51     4424.53     83.02 o
  -5   7   2      100.26      362.19     26.13 o
  -4   7   2     4914.22     4656.91     83.39 o
  -3   7   2       42.65      373.08     16.98 o
  -2   7   2     6614.35     5701.67    112.05 o
  -1   7   2      185.54      490.03     18.36 o
   0   7   2     5817.78     5145.40    105.49 o
   1   7   2       78.15      200.68     14.21 o
   2   7   2     3992.14     3507.09     72.03 o
   3   7   2      174.28      314.42     12.39 o
   4   7   2     4213.52     3875.87     73.00 o
   5   7   2       62.18      288.28     17.36 o
   6   7   2     3208.32     3067.97     81.25 o
   7   7   2        9.05      126.39     17.84 o
   8   7   2     3451.12     3150.70     81.90 o
   9   7   2      103.33      296.42     18.69 o
  10   7   2     2719.78     2497.59     66.77 o
  11   7   2      109.01      178.48     15.45 o
  12   7   2     1276.16     1202.66     35.21 o
  13   7   2        3.73       79.71     11.42 o
  14   7   2     1677.33     1558.20     43.44 o
  15   7   2      248.81      364.51     14.73 o
 -12   8   2        4.74       80.02      9.43 o
 -11   8   2      960.57      935.59     27.97 o
 -10   8   2       23.10       97.15     13.62 o
  -9   8   2     1275.84     1240.78     31.21 o
  -8   8   2        1.71       86.11      8.12 o
  -7   8   2     1262.82     1221.18     32.37 o
  -6   8   2       66.11      233.01     21.41 o
  -5   8   2     1333.76     1419.00     35.05 o
  -4   8   2        4.22      108.98     11.42 o
  -3   8   2     1562.37     1469.84     34.86 o
  -2   8   2        5.69      130.82     15.60 o
  -1   8   2     2155.01     1946.93     42.50 o
   0   8   2       47.06      221.83     14.57 o
   1   8   2     1042.30     1037.37     27.86 o
   2   8   2        3.91       69.94     10.31 o
   3   8   2     1541.26     1401.70     37.57 o
   4   8   2        4.14       76.91     12.68 o
   5   8   2     1492.61     1385.21     34.51 o
   6   8   2       14.62       82.20     10.90 o
   7   8   2     1354.49     1292.62     39.20 o
   8   8   2       41.50      155.90     11.24 o
   9   8   2     1515.45     1404.80     43.49 o
  10   8   2       54.29      125.63     13.79 o
  11   8   2     1080.25      910.03     42.53 o
 -26   1   3       41.34       46.40      7.05 o
 -25   1   3       91.65      101.07      7.38 o
 -24   1   3       44.25       46.19      6.68 o
 -23   1   3      118.17      136.08      7.56 o
 -22   1   3       83.98       82.58      7.04 o
 -21   1   3      880.50      773.65     20.06 o
 -20   1   3      327.70      345.18     10.34 o
 -19   1   3      294.60      299.61      9.02 o
 -18   1   3      217.77      187.59      7.67 o
 -17   1   3      327.81      309.99     10.95 o
 -16   1   3       56.12       78.70      3.75 o
 -15   1   3       20.63        3.08      2.38 o
 -14   1   3      224.65      190.32      4.87 o
 -13   1   3      162.96      161.06      4.46 o
 -12   1   3       16.40       17.42      2.00 o
 -11   1   3      155.56      127.38      3.73 o
 -10   1   3     5285.44     5154.17     68.53 o
  -9   1   3     3629.21     3217.00     46.14 o
  -8   1   3      163.61      133.99      3.86 o
  -7   1   3      772.71      528.30     10.05 o
  -6   1   3      397.59      414.96      7.02 o
  -5   1   3      313.45      366.82      5.64 o
  -4   1   3      130.97      187.07      3.63 o
  -3   1   3     2152.10     1888.54     23.74 o
  -2   1   3     9241.33     7835.80     95.79 o
  -1   1   3      136.79      122.93      2.60 o
   0   1   3     1288.99     1102.39     15.56 o
   1   1   3     1599.15     1292.63     17.45 o
   2   1   3     1666.25     1348.72     18.28 o
   3   1   3      352.69      232.92      4.09 o
   4   1   3     2266.65     1882.15     24.14 o
   5   1   3     1769.00     1489.99     18.76 o
   6   1   3     2052.52     1588.61     18.81 o
   7   1   3     2121.79     1872.11     22.59 o
   8   1   3     9504.93     8610.84    108.24 o
   9   1   3     1082.25     1078.60     14.59 o
  10   1   3      834.41      639.05      8.94 o
  11   1   3     1008.67      867.68     11.37 o
  12   1   3      566.18      506.78      7.52 o
  13   1   3       58.18       74.36      3.14 o
  14   1   3      385.05      334.73      6.75 o
  15   1   3      130.36      145.38      4.93 o
  16   1   3      446.64      397.59      8.37 o
  17   1   3       53.85       39.87      4.65 o
  18   1   3     1336.14     1284.24     22.23 o
  19   1   3      851.85      799.25     16.42 o
  20   1   3      286.97      260.50      8.64 o
  21   1   3       11.94       12.36      5.07 o
  22   1   3       95.23      122.89      7.29 o
  23   1   3        2.07        0.00      6.32 o
  24   1   3       96.15      112.81      8.60 o
  25   1   3        3.03        0.76      7.23 o
 -26   2   3      295.70      318.25     16.93 o
 -25   2   3       66.72      101.87      8.83 o
 -24   2   3      500.23      548.28     17.61 o
 -23   2   3      399.50      378.61     13.39 o
 -22   2   3     1027.95      967.24     22.24 o
 -21   2   3        3.45       14.83      7.09 o
 -20   2   3     2054.18     1975.65     39.98 o
 -19   2   3     2193.25     2031.38     35.67 o
 -18   2   3      692.03      661.03     12.61 o
 -17   2   3      393.09      416.46      9.24 o
 -16   2   3      542.19      537.44     10.67 o
 -15   2   3      733.80      707.75     12.44 o
 -14   2   3     1183.26     1122.66     16.46 o
 -13   2   3     1151.97     1169.52     18.31 o
 -12   2   3     2341.60     2142.12     31.35 o
 -11   2   3     1822.10     1836.15     28.61 o
 -10   2   3     7028.03     6846.78     96.76 o
  -9   2   3     8640.97     8913.90    119.82 o
  -8   2   3     3077.67     3052.54     45.63 o
  -7   2   3     2913.97     3030.57     41.67 o
  -6   2   3     4269.28     4123.19     53.64 o
  -5   2   3     3549.18     3518.62     42.56 o
  -4   2   3     4317.00     4293.54     55.84 o
  -3   2   3     1951.16     1869.41     24.77 o
  -2   2   3      702.71      746.85     10.37 o
  -1   2   3     3915.67     3660.83     50.74 o
   0   2   3        7.97       30.11      2.21 o
   1   2   3     5208.96     5146.07     70.12 o
   2   2   3     2158.23     2204.97     31.74 o
   3   2   3     5714.63     5357.55     72.66 o
   4   2   3      999.40      854.83     11.76 o
   5   2   3      997.39      814.34     11.08 o
   6   2   3      348.75      275.55      6.32 o
   7   2   3     9080.72     8635.74    111.40 o
   8   2   3     5326.67     4990.88     68.87 o
   9   2   3     3753.93     3349.88     45.87 o
  10   2   3      201.71      207.28      6.23 o
  11   2   3     1615.35     1362.52     21.75 o
  12   2   3        2.04        8.51      2.24 o
  13   2   3      655.35      653.57     11.48 o
  14   2   3       92.01      120.02      4.16 o
  15   2   3     1150.79     1049.18     17.67 o
  16   2   3      232.14      214.71      6.69 o
  17   2   3     1630.12     1589.75     24.35 o
  18   2   3       68.82      100.82      8.42 o
  19   2   3     2234.95     2028.14     39.46 o
  20   2   3      366.69      327.41     10.68 o
  21   2   3      928.81      939.75     20.87 o
  22   2   3       71.68      134.41      9.33 o
  23   2   3      501.52      451.83     16.95 o
  24   2   3       64.14       81.26      9.39 o
 -25   3   3      767.25      702.42     18.75 o
 -24   3   3      267.97      296.56     11.99 o
 -23   3   3     1546.87     1441.27     29.43 o
 -22   3   3      611.74      691.67     17.47 o
 -21   3   3     3717.49     3566.40     67.23 o
 -20   3   3     1621.47     1633.17     43.34 o
 -19   3   3     2637.41     2596.85     52.35 o
 -18   3   3     1977.81     1988.10     33.60 o
 -17   3   3     2467.88     2388.01     38.64 o
 -16   3   3     1554.38     1436.49     24.00 o
 -15   3   3     1986.60     1880.56     27.87 o
 -14   3   3     2295.57     2387.75     33.38 o
 -13   3   3     4015.21     4224.07     58.28 o
 -12   3   3     3300.75     3270.68     43.24 o
 -11   3   3     6794.05     6742.84     91.22 o
 -10   3   3    14076.41    15519.24    217.23 o
  -9   3   3    17691.88    19382.99    261.05 o
  -8   3   3     8315.96     8599.58    110.08 o
  -7   3   3     8709.68     9218.12    117.17 o
  -6   3   3     7002.41     7406.32     89.58 o
  -5   3   3     4989.81     5309.84     67.73 o
  -4   3   3     4362.16     4707.01     62.12 o
  -3   3   3     9431.38    10040.81    125.50 o
  -2   3   3    19198.59    20455.50    251.11 o
  -1   3   3     3180.76     3773.55     48.05 o
   0   3   3    11463.80    11673.45    152.98 o
   1   3   3     4142.96     4387.13     57.87 o
   2   3   3     5939.42     5736.84     91.66 o
   3   3   3     5746.55     5828.33     81.12 o
   4   3   3     8827.55     9173.80    136.41 o
   5   3   3     5172.80     5485.65     81.26 o
   6   3   3    10614.85    10621.83    144.61 o
   7   3   3     5931.75     6300.01     86.00 o
   8   3   3    19400.59    20690.18    262.73 o
   9   3   3     4112.22     4668.60     59.20 o
  10   3   3     5785.01     5605.34     77.27 o
  11   3   3     1712.03     1899.67     26.55 o
  12   3   3     2502.31     2446.55     35.56 o
  13   3   3     1658.44     1755.13     33.68 o
  14   3   3     4406.85     4006.73     56.56 o
  15   3   3      235.42      349.54     11.83 o
  16   3   3     2481.02     2265.17     37.09 o
  17   3   3      236.58      290.15     10.95 o
  18   3   3     5206.10     5185.66     86.06 o
  19   3   3     2086.75     2125.26     38.28 o
  20   3   3     2381.09     2220.53     43.79 o
  21   3   3      428.86      485.35     13.96 o
  22   3   3     1481.26     1409.79     35.59 o
  23   3   3      163.76      202.60     12.05 o
 -24   4   3      736.42      704.81     22.29 o
 -23   4   3      245.90      296.61     13.30 o
 -22   4   3     1747.03     1827.37     40.31 o
 -21   4   3      577.89      638.89     19.53 o
 -20   4   3     2000.32     1989.96     39.22 o
 -19   4   3     1176.45     1254.03     28.18 o
 -18   4   3     1199.99     1240.77     24.49 o
 -17   4   3     1247.50     1169.80     22.28 o
 -16   4   3      667.01      659.91     13.60 o
 -15   4   3      320.42      394.08      9.30 o
 -14   4   3     1610.60     1571.18     26.69 o
 -13   4   3     1423.02     1397.96     22.25 o
 -12   4   3     1299.55     1335.02     20.12 o
 -11   4   3     1758.41     1875.71     25.23 o
 -10   4   3     3955.22     3884.67     51.34 o
  -9   4   3     4123.02     4370.92     55.25 o
  -8   4   3     3959.15     3987.11     52.05 o
  -7   4   3     2943.87     3004.27     40.88 o
  -6   4   3     2199.74     2185.48     31.62 o
  -5   4   3     1728.22     2072.58     29.27 o
  -4   4   3     5125.75     5068.81     67.44 o
  -3   4   3     8481.57     8597.02    116.62 o
  -2   4   3      586.12      823.96     12.40 o
  -1   4   3     4348.48     4561.83     60.08 o
   0   4   3     3466.53     3611.03     52.54 o
   1   4   3     7368.58     7711.28    110.76 o
   2   4   3     5180.27     5773.96     82.90 o
   3   4   3     6375.97     6764.81     96.35 o
   4   4   3     4188.82     4406.03     63.25 o
   5   4   3     6814.59     6796.04     96.42 o
   6   4   3     4438.39     4434.58     70.94 o
   7   4   3    10752.95    11335.56    162.81 o
   8   4   3     4366.09     4718.83     69.60 o
   9   4   3     8193.59     8099.18    118.10 o
  10   4   3     2367.83     2523.78     35.86 o
  11   4   3     4796.10     4600.98     66.11 o
  12   4   3      787.70      891.78     15.22 o
  13   4   3     2146.42     2117.44     32.56 o
  14   4   3     1024.54     1020.31     19.95 o
  15   4   3     2700.21     2563.24     45.23 o
  16   4   3      321.10      389.37     10.78 o
  17   4   3     2871.66     2760.96     58.92 o
  18   4   3      582.25      656.85     19.71 o
  19   4   3     2268.52     2246.52     47.95 o
  20   4   3      564.79      592.79     19.45 o
  21   4   3     1173.11     1154.83     29.01 o
  22   4   3      142.81      178.97     10.06 o
 -22   5   3      128.40      142.18     10.05 o
 -21   5   3      650.30      704.02     22.22 o
 -20   5   3      454.95      497.86     18.25 o
 -19   5   3      521.68      613.64     18.22 o
 -18   5   3      667.08      651.03     16.06 o
 -17   5   3      664.19      653.38     14.68 o
 -16   5   3      426.92      443.42     12.56 o
 -15   5   3      893.89      947.69     21.00 o
 -14   5   3      894.29      858.18     18.26 o
 -13   5   3     1103.97     1120.69     20.26 o
 -12   5   3     1233.40     1319.04     21.67 o
 -11   5   3     2481.12     2510.20     38.58 o
 -10   5   3     1697.36     1606.45     24.73 o
  -9   5   3     2560.65     2424.79     37.10 o
  -8   5   3     2765.07     2659.25     42.25 o
  -7   5   3     2309.05     2253.13     35.79 o
  -6   5   3     1950.52     1854.19     28.28 o
  -5   5   3     2014.41     1916.29     34.15 o
  -4   5   3     2762.26     2688.37     41.24 o
  -3   5   3     1256.45     1234.04     19.92 o
  -2   5   3     2666.91     2451.85     39.54 o
  -1   5   3      457.64      516.98     10.72 o
   0   5   3     2204.75     1982.31     30.83 o
   1   5   3      343.95      304.58      7.94 o
   2   5   3      616.94      515.71     10.37 o
   3   5   3     1615.18     1430.42     26.16 o
   4   5   3     1200.26     1115.69     20.50 o
   5   5   3      325.78      350.19      9.78 o
   6   5   3     1813.51     1760.08     31.46 o
   7   5   3      410.16      414.74     13.15 o
   8   5   3     1487.90     1430.07     26.78 o
   9   5   3       92.50      120.49      6.44 o
  10   5   3     1081.38      959.98     18.67 o
  11   5   3       13.90       19.02      3.51 o
  12   5   3      156.79      162.63      6.58 o
  13   5   3      355.27      349.15      9.76 o
  14   5   3     1288.59     1255.38     23.93 o
  15   5   3       28.38       52.93      5.84 o
  16   5   3      380.07      399.54     12.84 o
  17   5   3      268.87      315.60     11.32 o
  18   5   3      634.94      729.45     18.47 o
  19   5   3      155.11      225.85     10.72 o
  20   5   3      636.65      736.33     20.43 o
 -20   6   3      143.35      174.30     17.43 o
 -19   6   3      122.35      133.53     10.88 o
 -18   6   3      156.77      184.66     14.04 o
 -17   6   3      109.37      122.11      8.45 o
 -16   6   3       62.18       65.60      6.48 o
 -15   6   3      104.78      152.19      8.26 o
 -14   6   3      224.53      248.78     10.05 o
 -13   6   3      136.56      174.12      7.99 o
 -12   6   3      149.27      169.98      9.91 o
 -11   6   3      107.25      113.82      6.68 o
 -10   6   3      314.17      318.62     10.47 o
  -9   6   3      115.95      174.25     15.20 o
  -8   6   3      339.58      332.47     13.33 o
  -7   6   3      356.53      344.00     13.04 o
  -6   6   3      441.74      375.38     11.64 o
  -5   6   3      358.42      372.43     11.48 o
  -4   6   3      262.82      285.60     11.43 o
  -3   6   3     1084.06      920.72     18.06 o
  -2   6   3      130.28      143.44      6.53 o
  -1   6   3      587.49      454.75     12.00 o
   0   6   3      867.49      723.58     16.42 o
   1   6   3      143.14      284.67     15.45 o
   2   6   3      474.82      457.55     17.60 o
   3   6   3      881.84      759.49     21.69 o
   4   6   3      897.53      756.91     20.90 o
   5   6   3      769.96      799.47     22.78 o
   6   6   3      860.18      802.59     22.30 o
   7   6   3      714.52      760.23     24.92 o
   8   6   3      329.59      444.20     20.06 o
   9   6   3      809.31      931.75     27.47 o
  10   6   3      420.28      436.71     18.07 o
  11   6   3      647.58      661.83     20.18 o
  12   6   3      187.46      210.31     12.28 o
  13   6   3      311.19      369.64     21.19 o
  14   6   3      226.64      288.64     12.30 o
  15   6   3      333.50      395.62     12.59 o
  16   6   3      153.34      178.08     10.84 o
  17   6   3      237.91      282.25     12.51 o
  18   6   3      150.02      199.23     16.64 o
 -16   7   3       11.27       37.75      7.48 o
 -15   7   3      105.74      134.93     10.82 o
 -14   7   3        6.64       29.67      6.22 o
 -13   7   3       24.97       53.97      6.72 o
 -12   7   3       38.71      104.02      7.27 o
 -11   7   3        3.01       70.26     13.37 o
 -10   7   3      102.68      145.67     10.94 o
  -9   7   3      166.89      237.73     13.41 o
  -8   7   3       79.79      131.91      9.63 o
  -7   7   3        0.49       35.62      5.90 o
  -6   7   3        0.06        8.36      7.98 o
  -5   7   3      181.93      250.71     15.47 o
  -4   7   3        6.29       46.83      8.56 o
  -3   7   3       34.84      117.79     10.25 o
  -2   7   3       13.97       43.51      9.88 o
  -1   7   3       22.87       95.12     11.67 o
   0   7   3      215.62      200.85     11.79 o
   1   7   3       21.81       49.53      8.63 o
   2   7   3      130.95      121.35     10.39 o
   3   7   3       52.04       86.03     11.05 o
   4   7   3       36.85       40.24      7.30 o
   5   7   3        1.29       22.62      7.67 o
   6   7   3       45.79       44.00      9.35 o
   7   7   3       38.02       61.43      8.31 o
   8   7   3      120.82      129.70     13.09 o
   9   7   3       89.71       99.49      9.11 o
  10   7   3       23.96       37.27      8.03 o
  11   7   3        9.52        3.49      7.72 o
  12   7   3       20.73       23.59      9.22 o
  13   7   3       81.80       73.70     13.08 o
  14   7   3       12.57       39.11     10.21 o
 -11   8   3      226.42      307.14     14.90 o
 -10   8   3      238.84      358.83     22.85 o
  -9   8   3      413.74      408.71     14.47 o
  -8   8   3      237.50      343.59     20.50 o
  -7   8   3      220.55      299.83     13.87 o
  -6   8   3      163.31      235.13     16.92 o
  -5   8   3       40.31      115.77      9.33 o
  -4   8   3      581.93      606.73     20.30 o
  -3   8   3      333.05      452.31     17.09 o
  -2   8   3       64.28      156.88     14.58 o
  -1   8   3      283.32      379.95     17.18 o
   0   8   3       88.27      219.03     12.47 o
   1   8   3      582.28      575.16     22.94 o
   2   8   3      286.45      303.60     17.78 o
   3   8   3      197.59      325.92     16.65 o
   4   8   3      161.19      208.05     14.94 o
   5   8   3      284.69      383.48     18.56 o
   6   8   3       60.81      196.37     13.21 o
   7   8   3      476.07      542.96     19.59 o
   8   8   3       98.19      198.41     13.12 o
   9   8   3      369.01      382.18     25.38 o
 -26   0   4     1534.56     1501.12     41.96 o
 -25   0   4       34.38       61.74     10.76 o
 -24   0   4     2595.91     2573.26     79.51 o
 -23   0   4        3.32       51.93     10.30 o
 -22   0   4     6719.17     6226.44    141.97 o
 -21   0   4      727.36      689.24     25.52 o
 -20   0   4     6280.51     6356.32    147.73 o
 -19   0   4        0.84       71.55      8.46 o
 -18   0   4     9435.48     9109.19    205.84 o
 -17   0   4      134.23      154.07     11.57 o
 -16   0   4     7789.34     7588.32    164.88 o
 -15   0   4        2.36       41.67      4.93 o
 -14   0   4    12685.39    13303.69    282.29 o
 -13   0   4      274.22      254.15      9.34 o
 -12   0   4    25266.44    27233.83    685.85 o
 -11   0   4     1089.36     1226.63     32.56 o
 -10   0   4    56183.58    63116.34   1325.76 o
  -9   0   4     3716.22     4455.59    100.40 o
  -8   0   4    27291.13    30795.34    656.21 o
  -7   0   4     1368.40     1336.28     36.54 o
  -6   0   4    30163.40    34932.46    759.56 o
  -5   0   4     2615.41     2880.21     60.00 o
  -4   0   4    34475.21    37795.66    819.15 o
  -3   0   4     1653.01     1763.96     54.04 o
  -2   0   4    24053.56    25682.14    541.32 o
  -1   0   4     3939.18     3621.86     73.64 o
   0   0   4    13935.92    15322.00    327.34 o
   1   0   4       23.91        6.51      1.80 o
   2   0   4     9441.67    10484.70    194.76 o
   3   0   4     6619.06     7763.18    117.97 o
   4   0   4    17748.56    19294.71    288.91 o
   5   0   4      473.67      572.61     12.46 o
   6   0   4    19501.41    21982.17    393.42 o
   7   0   4    13843.78    17002.24    259.85 o
   8   0   4    23061.86    25606.91    408.30 o
   9   0   4      169.48      153.53      5.02 o
  10   0   4     8482.88     9056.17    153.07 o
  11   0   4     1079.65      982.03     26.55 o
  12   0   4     4080.70     4065.06    115.94 o
  13   0   4      341.29      329.46      9.37 o
  14   0   4     6231.45     6687.61    144.19 o
  15   0   4      829.89      719.17     17.84 o
  16   0   4     6762.08     6573.18    121.62 o
  17   0   4      816.07      967.14     21.25 o
  18   0   4     5896.19     6118.46    126.15 o
  19   0   4     1382.79     1372.53     37.70 o
  20   0   4     4087.08     3705.89    120.86 o
  21   0   4      846.02      926.03     26.08 o
  22   0   4     2936.51     3056.97     80.15 o
  23   0   4      417.19      373.54     17.64 o
  24   0   4     1849.81     1624.23     50.21 o
 -26   1   4       20.93       30.74      6.11 o
 -25   1   4      811.42      743.20     18.66 o
 -24   1   4       18.54       33.60      5.61 o
 -23   1   4     1118.64     1107.81     22.80 o
 -22   1   4      204.77      233.36      9.55 o
 -21   1   4     5319.35     5181.64     90.57 o
 -20   1   4      181.41      241.08      8.65 o
 -19   1   4     1240.86     1257.89     25.00 o
 -18   1   4       38.10       37.96      4.02 o
 -17   1   4     2004.41     1958.72     43.06 o
 -16   1   4       87.86      108.42      4.17 o
 -15   1   4     1086.63     1051.46     18.54 o
 -14   1   4        1.40       11.96      2.32 o
 -13   1   4     2893.20     2689.06     38.20 o
 -12   1   4        2.83       41.16      2.46 o
 -11   1   4     7753.96     7920.12    116.67 o
 -10   1   4     3152.27     3492.39     49.46 o
  -9   1   4    12839.56    13661.16    185.89 o
  -8   1   4       10.46       35.31      3.17 o
  -7   1   4    14169.35    14372.04    187.85 o
  -6   1   4     1220.55     1357.64     19.57 o
  -5   1   4    13338.41    13791.59    192.41 o
  -4   1   4     1290.90     1192.98     15.64 o
  -3   1   4     6703.87     6561.14     86.12 o
  -2   1   4      525.55      520.77     10.91 o
  -1   1   4    24333.47    25724.50    361.60 o
   0   1   4       10.59       39.16      3.07 o
   1   1   4    21266.50    22444.11    319.23 o
   2   1   4      218.58      262.90      6.28 o
   3   1   4    22682.98    23935.88    290.61 o
   4   1   4     3933.73     4368.94     60.15 o
   5   1   4    18162.47    19473.71    224.47 o
   6   1   4     2456.70     2444.56     28.78 o
   7   1   4    17033.41    17770.22    230.61 o
   8   1   4     3891.92     4256.72     50.64 o
   9   1   4    17060.64    18649.39    213.94 o
  10   1   4      315.49      267.40      4.69 o
  11   1   4     7048.26     7212.53     99.11 o
  12   1   4      341.09      329.44      6.70 o
  13   1   4     3149.17     3057.28     39.71 o
  14   1   4      225.29      212.72      6.96 o
  15   1   4     2397.28     2365.69     33.87 o
  16   1   4      734.09      665.41     12.11 o
  17   1   4     1331.05     1183.66     25.86 o
  18   1   4      671.04      766.16     18.61 o
  19   1   4     4146.99     3947.49     79.32 o
  20   1   4      861.45      838.57     16.24 o
  21   1   4      753.40      729.60     15.39 o
  22   1   4      294.33      310.87     10.79 o
  23   1   4      282.20      264.66     10.51 o
  24   1   4      380.72      398.96     15.57 o
 -26   2   4      341.80      464.00     17.07 o
 -25   2   4        2.29       11.80      6.52 o
 -24   2   4      249.99      269.96     15.80 o
 -23   2   4       51.13       52.87      6.13 o
 -22   2   4     1434.88     1385.61     31.42 o
 -21   2   4       16.38       43.30      5.79 o
 -20   2   4      792.12      834.77     18.72 o
 -19   2   4       34.71       44.46      4.43 o
 -18   2   4     1550.17     1448.18     26.65 o
 -17   2   4       43.61       52.78      3.38 o
 -16   2   4      852.69      803.44     15.03 o
 -15   2   4        1.09        5.54      2.43 o
 -14   2   4     1320.90     1251.89     20.37 o
 -13   2   4       23.65       23.99      2.54 o
 -12   2   4     2977.18     2693.13     39.32 o
 -11   2   4       59.46      108.00      4.80 o
 -10   2   4     9193.76     8254.99    117.84 o
  -9   2   4     1006.86     1077.16     16.64 o
  -8   2   4     4477.22     3809.37     49.95 o
  -7   2   4      384.14      381.58      8.93 o
  -6   2   4     3515.24     3239.04     47.10 o
  -5   2   4      197.79      256.98      4.51 o
  -4   2   4     3988.58     3535.24     42.91 o
  -3   2   4       52.19      110.56      3.15 o
  -2   2   4     4478.64     4212.67     51.61 o
  -1   2   4      608.84      538.20      8.69 o
   0   2   4     2459.84     2124.74     32.27 o
   1   2   4      150.30      286.91      6.09 o
   2   2   4     2376.71     2195.90     30.10 o
   3   2   4      412.53      430.66      9.72 o
   4   2   4     2594.39     2271.29     39.66 o
   5   2   4      228.58      234.83      7.24 o
   6   2   4     5827.32     5174.87     71.31 o
   7   2   4     3115.61     3165.45     46.37 o
   8   2   4     1928.19     1555.06     23.95 o
   9   2   4      215.26      209.84      4.91 o
  10   2   4     1752.70     1574.26     21.18 o
  11   2   4      317.46      235.20      5.10 o
  12   2   4      458.28      406.51      7.99 o
  13   2   4        2.15       16.28      4.34 o
  14   2   4     1234.65     1188.40     18.11 o
  15   2   4      211.23      190.22      5.76 o
  16   2   4      944.01      961.91     15.52 o
  17   2   4      314.49      304.10      9.08 o
  18   2   4     1008.62      947.98     19.12 o
  19   2   4      253.45      270.66      9.86 o
  20   2   4      673.46      677.37     17.68 o
  21   2   4      110.93      130.67      9.10 o
  22   2   4      378.98      432.91     15.93 o
  23   2   4      113.65      135.81     10.14 o
 -25   3   4       13.99       24.78      7.85 o
 -24   3   4       25.78       22.77      6.29 o
 -23   3   4      154.88      159.15      8.53 o
 -22   3   4        4.27       14.11      5.50 o
 -21   3   4      160.21      185.87      8.24 o
 -20   3   4       44.31       42.46      5.79 o
 -19   3   4       51.15       53.33      5.83 o
 -18   3   4        0.85        0.00      4.14 o
 -17   3   4       95.67       78.82      4.75 o
 -16   3   4        7.14        9.97      3.52 o
 -15   3   4      234.82      230.00      6.76 o
 -14   3   4        4.86       66.92      4.19 o
 -13   3   4      546.55      454.37      9.82 o
 -12   3   4       32.49       50.88      4.09 o
 -11   3   4      708.86      697.37     13.05 o
 -10   3   4      113.36      276.72      6.31 o
  -9   3   4      148.81      208.22      5.20 o
  -8   3   4       14.91       58.61      4.49 o
  -7   3   4      465.00      435.63      8.53 o
  -6   3   4       67.84      143.65      5.46 o
  -5   3   4     2324.91     2087.67     31.36 o
  -4   3   4     2416.72     2420.20     32.78 o
  -3   3   4       54.97      224.74      4.29 o
  -2   3   4      730.61      687.22     10.39 o
  -1   3   4      820.27      690.60     10.78 o
   0   3   4      316.55      299.91      6.15 o
   1   3   4       62.50      160.67      4.66 o
   2   3   4      464.10      580.80     10.08 o
   3   3   4     2346.83     2323.13     37.86 o
   4   3   4       87.57       90.34     10.53 o
   5   3   4      663.26      601.95     10.91 o
   6   3   4      596.45      552.92      9.84 o
   7   3   4      123.19      217.75      8.07 o
   8   3   4      222.68      348.43      6.77 o
   9   3   4      430.96      313.21      6.59 o
  10   3   4      111.87      132.58      4.37 o
  11   3   4       62.51       62.06      3.59 o
  12   3   4       12.19       32.35      3.92 o
  13   3   4      257.79      243.81      7.01 o
  14   3   4      108.44      116.49      6.14 o
  15   3   4       88.42      102.77      5.89 o
  16   3   4        6.79       18.47      6.86 o
  17   3   4      229.70      224.55     10.28 o
  18   3   4       25.40      105.57      6.88 o
  19   3   4      109.68      175.72      8.72 o
  20   3   4       29.80       70.70      7.27 o
  21   3   4       65.38       93.26      8.43 o
  22   3   4       22.74       37.49      7.63 o
 -24   4   4      127.06      164.94     14.34 o
 -23   4   4       42.83       29.49      6.65 o
 -22   4   4      105.79      133.19      9.32 o
 -21   4   4      263.06      257.34     12.41 o
 -20   4   4      319.43      320.06     13.46 o
 -19   4   4       57.68       59.45      5.66 o
 -18   4   4      108.66      109.87      6.74 o
 -17   4   4       32.50       12.71      4.76 o
 -16   4   4      217.47      202.75      8.69 o
 -15   4   4       10.04       10.67      3.85 o
 -14   4   4      295.76      223.05      7.62 o
 -13   4   4       22.99       20.14      3.44 o
 -12   4   4      409.17      346.00     10.11 o
 -11   4   4       11.40       24.13      3.64 o
 -10   4   4      627.06      562.04      9.27 o
  -9   4   4       66.02       87.30      3.44 o
  -8   4   4      936.50      759.99     11.68 o
  -7   4   4      130.14      109.76      3.97 o
  -6   4   4      415.58      303.52      6.20 o
  -5   4   4       16.45       50.73      2.85 o
  -4   4   4     3149.93     2777.39     37.34 o
  -3   4   4        2.50       70.62      3.11 o
  -2   4   4      378.54      241.82      5.31 o
  -1   4   4        8.50       23.43      2.99 o
   0   4   4      949.03      689.64     13.72 o
   1   4   4       80.56      126.58      4.51 o
   2   4   4     1637.89     1486.95     22.32 o
   3   4   4      394.77      341.69      8.47 o
   4   4   4      723.10      581.23     11.63 o
   5   4   4       38.60       40.08      3.82 o
   6   4   4      467.67      413.70      9.07 o
   7   4   4      270.68      274.09      7.71 o
   8   4   4     2504.81     2167.39     34.17 o
   9   4   4       13.06       44.84      3.62 o
  10   4   4      437.57      396.94      9.32 o
  11   4   4        3.72        6.85      2.99 o
  12   4   4      881.40      776.95     14.93 o
  13   4   4      230.64      228.50      8.67 o
  14   4   4       61.49       66.78      6.06 o
  15   4   4        2.15        0.00      4.56 o
  16   4   4      169.33      161.61      7.85 o
  17   4   4       17.51       27.18      5.37 o
  18   4   4      146.95      178.01     10.32 o
  19   4   4      101.54      131.78      8.62 o
  20   4   4      128.96      144.22      8.48 o
  21   4   4       41.72       58.81      8.14 o
 -22   5   4       29.74       45.43      7.06 o
 -21   5   4      836.46      930.17     22.46 o
 -20   5   4       52.24       74.11      6.32 o
 -19   5   4      989.96      987.32     19.56 o
 -18   5   4        1.27       10.82      4.54 o
 -17   5   4      637.04      668.87     15.61 o
 -16   5   4       77.10       83.92      5.80 o
 -15   5   4     1755.19     1683.99     29.27 o
 -14   5   4       31.99       51.01      5.06 o
 -13   5   4     1356.09     1465.62     25.88 o
 -12   5   4       10.05       76.73      5.64 o
 -11   5   4     2397.73     2453.21     42.52 o
 -10   5   4      171.74      257.06      6.85 o
  -9   5   4     4921.92     4627.10     69.16 o
  -8   5   4      105.88      178.16     11.56 o
  -7   5   4     1815.45     1802.00     28.99 o
  -6   5   4       34.22       49.46      6.01 o
  -5   5   4     2815.73     2732.33     42.35 o
  -4   5   4       29.55       43.84      3.88 o
  -3   5   4     2454.70     2235.02     34.26 o
  -2   5   4      231.61      163.71      5.77 o
  -1   5   4     1319.92     1434.72     24.81 o
   0   5   4       98.41      120.67      4.74 o
   1   5   4     1797.85     1662.96     28.77 o
   2   5   4      426.98      355.91      8.31 o
   3   5   4      785.06      767.60     14.84 o
   4   5   4      255.18      250.29      8.07 o
   5   5   4      811.93      869.58     17.05 o
   6   5   4      294.14      310.36     10.87 o
   7   5   4     1662.23     1680.70     33.45 o
   8   5   4      941.04      870.71     19.45 o
   9   5   4     1318.78     1424.89     29.30 o
  10   5   4      154.70      181.47      7.88 o
  11   5   4      410.43      475.42     13.33 o
  12   5   4       18.86       38.88      5.75 o
  13   5   4     1171.60     1212.23     24.46 o
  14   5   4      307.03      318.21     10.19 o
  15   5   4      180.66      253.41      9.36 o
  16   5   4       91.80      115.53      6.97 o
  17   5   4      517.63      643.19     17.91 o
  18   5   4      601.34      504.36     18.20 o
  19   5   4      759.80      872.65     24.13 o
 -19   6   4        0.70       52.38      6.34 o
 -18   6   4     1066.87     1130.09     23.41 o
 -17   6   4        4.56       41.24      6.25 o
 -16   6   4     1349.45     1329.77     28.08 o
 -15   6   4      117.20      157.64      8.35 o
 -14   6   4     2137.27     2100.08     39.47 o
 -13   6   4        4.63       60.27      5.96 o
 -12   6   4     2206.16     2194.62     45.59 o
 -11   6   4       32.90      180.09     12.41 o
 -10   6   4     3858.14     3580.90     66.68 o
  -9   6   4      108.28      276.70     14.45 o
  -8   6   4     4852.96     4568.55     76.93 o
  -7   6   4      174.34      309.53     17.48 o
  -6   6   4     3349.73     3281.46     58.72 o
  -5   6   4      117.91      374.14     17.44 o
  -4   6   4     8846.18     8315.80    139.68 o
  -3   6   4      434.76      587.13     14.43 o
  -2   6   4     4144.76     4257.29     71.00 o
  -1   6   4       15.51      235.69     17.53 o
   0   6   4     6625.52     6419.67    114.39 o
   1   6   4      130.49      492.34     20.14 o
   2   6   4     9230.10     8718.59    154.29 o
   3   6   4      223.93      517.92     19.13 o
   4   6   4     6954.70     6899.91    126.93 o
   5   6   4      295.07      555.50     21.14 o
   6   6   4     7339.55     7582.84    147.79 o
   7   6   4      789.47     1059.89     40.62 o
   8   6   4     6709.27     6402.32    145.55 o
   9   6   4      444.11      578.85     22.06 o
  10   6   4     3813.35     3975.02     83.26 o
  11   6   4       27.26      129.55     12.18 o
  12   6   4     4486.10     4395.04     85.58 o
  13   6   4      451.05      570.55     19.38 o
  14   6   4     1600.84     1611.96     40.08 o
  15   6   4      150.90      180.67     11.24 o
  16   6   4     1283.67     1346.43     32.42 o
  17   6   4      338.17      375.98     13.66 o
 -16   7   4      181.30      272.71     13.00 o
 -15   7   4     2788.72     2492.68     53.94 o
 -14   7   4       13.09      177.73     12.61 o
 -13   7   4     2949.40     2734.34     54.97 o
 -12   7   4       17.81      259.22     20.61 o
 -11   7   4     4135.83     3772.59     72.15 o
 -10   7   4        8.51      308.86     22.06 o
  -9   7   4     4761.72     4066.90     76.22 o
  -8   7   4       79.41      347.56     18.80 o
  -7   7   4     3984.24     3743.76     79.03 o
  -6   7   4        7.61      208.24     22.34 o
  -5   7   4     4951.12     4410.63     83.67 o
  -4   7   4       73.96      423.18     16.60 o
  -3   7   4     4051.49     3678.22     66.96 o
  -2   7   4      155.20      258.33     12.34 o
  -1   7   4     2860.46     2818.77     57.07 o
   0   7   4       93.23      257.76     15.62 o
   1   7   4     3681.60     3320.51     66.39 o
   2   7   4      134.22      298.08     20.86 o
   3   7   4     3632.38     3261.94     76.74 o
   4   7   4      154.10      334.58     24.18 o
   5   7   4     2662.59     2561.40     57.88 o
   6   7   4      391.28      543.37     20.31 o
   7   7   4     3058.23     2823.63     67.54 o
   8   7   4      471.54      576.73     21.33 o
   9   7   4     2056.24     2072.10     47.40 o
  10   7   4      255.71      382.82     22.15 o
  11   7   4     1671.66     1555.63     41.46 o
  12   7   4       13.05      105.56     11.75 o
  13   7   4     2486.17     2190.96     48.81 o
 -10   8   4     1255.72     1186.16     27.42 o
  -9   8   4       15.29      112.63     11.96 o
  -8   8   4     1426.94     1330.73     30.39 o
  -7   8   4       59.36      260.88     19.59 o
  -6   8   4     1144.42     1149.48     35.75 o
  -5   8   4       10.33      130.19     19.20 o
  -4   8   4     2009.72     1743.59     67.62 o
  -3   8   4      230.82      373.96     16.52 o
  -2   8   4     1014.25     1045.61     38.68 o
  -1   8   4       56.86      130.09     10.89 o
   0   8   4     1625.86     1480.38     38.64 o
   1   8   4        0.57      163.18     18.39 o
   2   8   4     1673.23     1429.24     38.32 o
   3   8   4      165.20      393.99     26.42 o
   4   8   4     1642.49     1586.19     45.83 o
   5   8   4       41.79      177.87     17.91 o
   6   8   4     1558.10     1420.03     39.48 o
   7   8   4      215.04      349.42     15.68 o
   8   8   4      994.11      961.60     27.79 o
 -26   1   5      128.06      181.64     10.43 o
 -25   1   5      136.67      140.97      8.67 o
 -24   1   5       24.19       36.54      5.40 o
 -23   1   5       20.65       30.45      5.17 o
 -22   1   5      336.82      336.17     10.82 o
 -21   1   5      540.13      483.62     13.79 o
 -20   1   5      126.92      165.80      7.20 o
 -19   1   5       80.25      110.85      5.96 o
 -18   1   5      347.85      354.74      9.57 o
 -17   1   5      262.18      260.60     10.48 o
 -16   1   5      388.58      349.16     19.84 o
 -15   1   5      392.94      363.64      9.21 o
 -14   1   5      692.16      588.67     11.83 o
 -13   1   5       80.28       94.30      4.38 o
 -12   1   5     1103.69     1020.31     16.08 o
 -11   1   5     1764.14     1579.93     23.11 o
 -10   1   5      131.27      118.54      4.18 o
  -9   1   5     1936.63     1754.00     27.72 o
  -8   1   5     1521.38     1417.51     22.04 o
  -7   1   5     3581.52     2917.34     44.54 o
  -6   1   5      668.84      464.33     11.70 o
  -5   1   5     2683.11     2516.35     33.32 o
  -4   1   5     4831.72     4161.29     64.47 o
  -3   1   5     1212.33      969.78     15.16 o
  -2   1   5     1594.79     1349.73     20.26 o
  -1   1   5     2609.31     2130.04     30.15 o
   0   1   5     7344.19     6378.23     98.87 o
   1   1   5     5024.87     4572.13     63.32 o
   2   1   5      722.06      629.50     13.00 o
   3   1   5     2781.05     2320.36     34.53 o
   4   1   5      499.39      480.78      7.71 o
   5   1   5     2211.87     1977.64     26.38 o
   6   1   5     1491.37     1427.54     19.97 o
   7   1   5     2769.06     2624.56     45.02 o
   8   1   5      166.66      180.02      4.32 o
   9   1   5     2207.82     2044.16     24.72 o
  10   1   5     1106.14     1091.06     14.95 o
  11   1   5     1757.80     1571.97     21.52 o
  12   1   5      107.40      128.30      4.14 o
  13   1   5      505.32      427.77     11.53 o
  14   1   5      727.54      618.17     12.15 o
  15   1   5      389.35      361.50      8.31 o
  16   1   5       24.08       30.42      3.88 o
  17   1   5      343.77      300.45     11.90 o
  18   1   5       25.77       30.47      4.49 o
  19   1   5      473.43      447.16     10.64 o
  20   1   5        5.39        0.00      4.50 o
  21   1   5      211.53      224.61      8.81 o
  22   1   5       21.16       31.27      5.92 o
  23   1   5       69.47       95.77      7.27 o
 -25   2   5      424.15      421.11     14.68 o
 -24   2   5      382.97      459.97     15.96 o
 -23   2   5      484.29      522.63     15.39 o
 -22   2   5     1123.91     1124.35     23.18 o
 -21   2   5     2067.04     1948.35     39.23 o
 -20   2   5      397.07      469.99     11.15 o
 -19   2   5      996.37      952.90     19.11 o
 -18   2   5      703.04      755.66     14.85 o
 -17   2   5     2187.49     2099.10     38.25 o
 -16   2   5     1121.38     1174.13     20.30 o
 -15   2   5     2006.86     1922.66     34.60 o
 -14   2   5     1046.52     1058.11     18.12 o
 -13   2   5     3010.65     2849.34     44.22 o
 -12   2   5     3228.03     3173.88     49.73 o
 -11   2   5     4804.82     4516.82     69.38 o
 -10   2   5     5490.00     5102.46     72.46 o
  -9   2   5     1689.33     1627.80     24.63 o
  -8   2   5     4508.66     4173.17     57.09 o
  -7   2   5      738.31      727.76     12.07 o
  -6   2   5     4382.10     3980.00     49.77 o
  -5   2   5     1729.08     1735.61     23.53 o
  -4   2   5     9435.44     9657.62    132.42 o
  -3   2   5     9585.96     9408.84    127.79 o
  -2   2   5     2162.16     1974.90     27.19 o
  -1   2   5     3199.31     3009.59     46.24 o
   0   2   5     4238.45     4006.82     56.66 o
   1   2   5     3889.10     3554.54     50.08 o
   2   2   5     3608.38     3376.28     47.24 o
   3   2   5       42.73       38.92      2.20 o
   4   2   5     5469.55     5073.30     67.61 o
   5   2   5     1183.67     1146.51     16.86 o
   6   2   5     6309.53     5832.15     77.15 o
   7   2   5        2.59       32.44      2.98 o
   8   2   5     6997.92     6715.34     92.76 o
   9   2   5     2559.12     2456.37     35.12 o
  10   2   5     2074.42     2087.45     31.75 o
  11   2   5     1589.26     1438.78     24.99 o
  12   2   5     3922.93     3578.90     55.39 o
  13   2   5      288.57      322.09      8.01 o
  14   2   5     1975.41     1884.23     31.89 o
  15   2   5      414.42      455.96      9.82 o
  16   2   5     1798.25     1645.16     29.26 o
  17   2   5      611.20      568.64     13.96 o
  18   2   5     2182.63     2121.00     38.71 o
  19   2   5       78.96      133.63      7.60 o
  20   2   5     1301.17     1182.54     33.33 o
  21   2   5        4.49       24.64      7.16 o
  22   2   5     1036.50     1091.22     28.34 o
 -25   3   5      555.95      578.12     18.92 o
 -24   3   5     1035.29     1056.01     23.80 o
 -23   3   5      807.03      911.31     21.86 o
 -22   3   5     2362.57     2244.83     43.29 o
 -21   3   5     2136.69     2256.24     40.78 o
 -20   3   5     2361.13     2328.84     42.27 o
 -19   3   5     1348.53     1471.42     29.91 o
 -18   3   5     2893.79     2908.34     51.13 o
 -17   3   5     1553.03     1696.05     29.38 o
 -16   3   5     4682.22     4572.47     72.05 o
 -15   3   5     3301.57     3282.69     55.09 o
 -14   3   5     6200.26     6221.71    100.27 o
 -13   3   5     2996.76     3150.70     49.86 o
 -12   3   5     6941.20     7177.59    107.71 o
 -11   3   5     7688.13     8002.92    117.10 o
 -10   3   5     4196.44     4379.42     65.32 o
  -9   3   5    10567.70    10941.76    155.95 o
  -8   3   5     5539.58     6019.24     84.89 o
  -7   3   5     8019.99     8002.69    108.01 o
  -6   3   5     6676.34     6864.49     86.69 o
  -5   3   5    15212.93    16226.08    201.87 o
  -4   3   5     7836.78     8514.74    119.27 o
  -3   3   5     4962.74     5129.33     72.84 o
  -2   3   5    10555.14    10650.71    139.44 o
  -1   3   5     9349.03     9980.50    135.09 o
   0   3   5    13557.80    15562.15    213.42 o
   1   3   5    13912.18    15010.27    209.07 o
   2   3   5     4532.29     5085.24     71.93 o
   3   3   5    10879.56    11373.16    156.86 o
   4   3   5     3097.80     3494.98     47.54 o
   5   3   5    11061.83    11457.69    167.55 o
   6   3   5     2955.38     3354.32     45.19 o
   7   3   5    10524.37    10584.62    149.82 o
   8   3   5     2651.89     2768.70     42.59 o
   9   3   5    10054.43    10109.13    146.42 o
  10   3   5     3434.03     3760.76     57.19 o
  11   3   5     5938.29     6206.92    102.55 o
  12   3   5     2008.69     2094.89     35.09 o
  13   3   5     4864.70     4557.55     80.64 o
  14   3   5     2124.49     2203.89     38.93 o
  15   3   5     3339.46     3179.95     54.52 o
  16   3   5      849.02      907.95     19.37 o
  17   3   5     3520.61     3305.35     55.54 o
  18   3   5      422.45      487.81     13.53 o
  19   3   5     3533.76     3337.42     65.35 o
  20   3   5      218.21      298.68     11.77 o
  21   3   5     1922.41     1841.55     41.29 o
 -23   4   5     1081.42     1099.77     25.44 o
 -22   4   5     1120.74     1272.53     28.51 o
 -21   4   5      787.33      971.88     25.27 o
 -20   4   5      529.32      624.76     17.07 o
 -19   4   5     1252.21     1198.32     24.93 o
 -18   4   5      593.14      712.94     17.49 o
 -17   4   5     1307.73     1380.77     25.45 o
 -16   4   5     1019.37     1166.83     24.43 o
 -15   4   5     2330.56     2267.28     40.77 o
 -14   4   5     1299.30     1517.74     29.91 o
 -13   4   5     3169.68     3209.06     52.83 o
 -12   4   5     2802.52     3110.57     51.45 o
 -11   4   5     3061.44     3199.33     49.41 o
 -10   4   5     5176.54     5107.81     96.75 o
  -9   4   5     2862.61     2847.23     41.92 o
  -8   4   5     5764.90     5834.52     85.29 o
  -7   4   5     2695.17     2756.03     37.49 o
  -6   4   5     5222.49     5537.21     71.86 o
  -5   4   5     6354.17     6332.83     83.72 o
  -4   4   5     8825.09     9321.27    119.52 o
  -3   4   5     6800.13     7318.70     95.20 o
  -2   4   5     6181.59     6347.66     88.66 o
  -1   4   5     7268.53     7588.95    110.71 o
   0   4   5     7044.54     7204.90    107.51 o
   1   4   5     6771.53     7366.18    110.76 o
   2   4   5     9771.82     9952.62    155.97 o
   3   4   5     3654.83     3955.50     62.76 o
   4   4   5     8935.18     9019.83    150.33 o
   5   4   5     3059.30     3255.44     57.58 o
   6   4   5    10179.01    10227.61    158.99 o
   7   4   5     1149.51     1299.35     21.43 o
   8   4   5     6633.45     6681.22    102.55 o
   9   4   5     2008.12     2052.98     36.82 o
  10   4   5     3074.77     3155.41     51.56 o
  11   4   5     3121.86     3194.75     52.29 o
  12   4   5     5585.85     5412.55     91.82 o
  13   4   5      509.81      628.22     13.45 o
  14   4   5     2139.05     2110.68     39.58 o
  15   4   5      596.01      611.72     15.75 o
  16   4   5     1994.14     1888.48     38.82 o
  17   4   5      290.09      322.40     11.77 o
  18   4   5     2035.43     1974.51     44.32 o
  19   4   5       84.63      120.68      9.95 o
  20   4   5     1480.02     1399.36     31.57 o
 -21   5   5      503.30      571.74     16.30 o
 -20   5   5      606.41      646.11     18.23 o
 -19   5   5      504.09      523.55     14.64 o
 -18   5   5      510.51      586.16     14.39 o
 -17   5   5      393.40      430.19     13.04 o
 -16   5   5     1678.52     1643.21     29.55 o
 -15   5   5      857.77      963.51     18.49 o
 -14   5   5     1291.91     1448.72     23.95 o
 -13   5   5     1501.48     1586.01     30.63 o
 -12   5   5     1452.52     1461.16     26.69 o
 -11   5   5     1945.73     1937.13     31.25 o
 -10   5   5     1400.33     1559.65     30.74 o
  -9   5   5     2186.00     2056.87     35.68 o
  -8   5   5      432.91      496.23     11.13 o
  -7   5   5     1014.23     1039.15     17.98 o
  -6   5   5     1947.74     1819.09     29.25 o
  -5   5   5     3110.83     2917.59     47.50 o
  -4   5   5       77.45      206.01     12.25 o
  -3   5   5      652.72      707.54     14.77 o
  -2   5   5     1444.30     1326.53     22.30 o
  -1   5   5     1150.15     1054.50     21.30 o
   0   5   5      647.23      688.78     14.91 o
   1   5   5     1623.35     1548.75     28.99 o
   2   5   5      487.58      549.67     14.66 o
   3   5   5     1837.23     1803.17     34.60 o
   4   5   5      293.69      285.67      8.59 o
   5   5   5     1942.00     1890.88     37.43 o
   6   5   5       35.21       70.05      6.70 o
   7   5   5     1548.04     1456.86     32.23 o
   8   5   5      429.29      427.10     13.29 o
   9   5   5     1427.79     1473.41     28.69 o
  10   5   5      252.33      267.53     11.12 o
  11   5   5      839.67      945.92     24.22 o
  12   5   5      766.92      715.63     18.30 o
  13   5   5     1323.61     1363.11     30.68 o
  14   5   5      192.42      259.20     10.35 o
  15   5   5     1078.89     1217.10     27.49 o
  16   5   5      285.32      362.51     13.13 o
  17   5   5     1264.92     1397.53     33.33 o
  18   5   5      160.19      265.70     11.89 o
 -19   6   5       86.63       99.32      7.97 o
 -18   6   5       54.97       59.17      7.31 o
 -17   6   5      124.70      134.59      9.79 o
 -16   6   5       29.78       48.66      6.72 o
 -15   6   5      127.95      211.34     12.55 o
 -14   6   5      189.89      260.88     10.57 o
 -13   6   5      362.55      381.18     14.21 o
 -12   6   5      350.83      372.34     13.56 o
 -11   6   5      240.53      338.62     13.02 o
 -10   6   5      343.50      374.51     11.27 o
  -9   6   5      403.56      422.18     10.89 o
  -8   6   5      488.03      535.77     16.51 o
  -7   6   5      301.09      360.65     18.76 o
  -6   6   5      358.38      408.54     14.51 o
  -5   6   5      640.07      712.15     33.20 o
  -4   6   5      498.65      549.68     36.56 o
  -3   6   5      342.66      367.37     13.95 o
  -2   6   5      695.51      701.70     23.41 o
  -1   6   5      627.32      656.72     31.16 o
   0   6   5      784.79      836.27     22.85 o
   1   6   5     1139.00     1093.40     23.23 o
   2   6   5      655.69      812.29     30.37 o
   3   6   5      538.83      627.70     27.88 o
   4   6   5     1248.46     1324.06     30.11 o
   5   6   5      488.49      580.85     25.62 o
   6   6   5      964.47     1087.36     26.83 o
   7   6   5      288.67      329.47     24.46 o
   8   6   5      304.50      388.49     19.36 o
   9   6   5      130.75      110.81     10.71 o
  10   6   5      191.30      205.21     17.22 o
  11   6   5      407.60      419.69     15.83 o
  12   6   5      350.96      434.50     15.42 o
  13   6   5       54.88       93.49      8.87 o
  14   6   5      195.58      272.66     14.50 o
  15   6   5       49.16       61.77     14.21 o
  16   6   5      229.81      238.20     12.14 o
 -15   7   5       67.78      120.39     12.53 o
 -14   7   5       98.87      123.68     12.12 o
 -13   7   5        1.26       41.35      7.12 o
 -12   7   5       32.67      101.28     10.02 o
 -11   7   5        9.88       62.70      7.54 o
 -10   7   5        6.19       58.70      7.57 o
  -9   7   5      136.89      168.16      9.91 o
  -8   7   5       64.24       81.77      8.70 o
  -7   7   5       12.38       54.11      7.72 o
  -6   7   5      104.49      136.02     16.98 o
  -5   7   5      246.36      226.32     17.22 o
  -4   7   5      152.30      152.70     10.42 o
  -3   7   5       55.66       69.58      7.55 o
  -2   7   5      113.22      152.28      8.64 o
  -1   7   5       69.06       69.48      7.53 o
   0   7   5        9.78       19.82      6.65 o
   1   7   5      102.76      112.48      9.13 o
   2   7   5       59.22       61.23      6.90 o
   3   7   5       53.33       74.66     10.19 o
   4   7   5       73.21       68.37      8.92 o
   5   7   5       28.61       66.16      9.25 o
   6   7   5       16.22       30.32      7.21 o
   7   7   5       58.48       77.95      8.57 o
   8   7   5       26.11       48.32     12.14 o
   9   7   5      144.72      135.60     16.83 o
  10   7   5       39.24       70.68     10.02 o
  11   7   5       48.43       87.53     12.39 o
  12   7   5       20.50       85.48     14.29 o
  -9   8   5      123.84      233.67     18.40 o
  -8   8   5      226.14      363.21     15.96 o
  -7   8   5      367.23      461.95     17.60 o
  -6   8   5      342.02      460.80     18.29 o
  -5   8   5      445.52      511.60     23.79 o
  -4   8   5      526.00      599.52     20.23 o
  -3   8   5      251.39      320.65     15.12 o
  -2   8   5      202.58      309.16     16.89 o
  -1   8   5      206.11      316.41     22.01 o
   0   8   5      327.93      382.37     22.32 o
   1   8   5      130.02      270.66     11.85 o
   2   8   5      640.50      637.62     21.51 o
   3   8   5      215.33      280.18     15.21 o
   4   8   5      268.42      340.48     16.12 o
   5   8   5      111.30      185.82     14.70 o
   6   8   5      416.66      467.78     20.76 o
 -26   0   6      165.52      190.93     13.75 o
 -25   0   6     2120.60     2056.32     57.33 o
 -24   0   6       50.89       56.39      7.84 o
 -23   0   6     3154.81     3068.61     81.88 o
 -22   0   6        3.56       55.95      6.59 o
 -21   0   6     5947.97     5666.65    137.49 o
 -20   0   6      664.28      557.09     21.62 o
 -19   0   6     5101.64     5192.50    117.92 o
 -18   0   6      749.26      724.61     19.80 o
 -17   0   6     9214.23     9572.83    204.64 o
 -16   0   6       91.73      111.28      7.06 o
 -15   0   6    13083.63    14397.62    328.23 o
 -14   0   6     1027.34     1091.44     28.20 o
 -13   0   6    14001.76    15606.51    334.32 o
 -12   0   6       78.70      191.80      8.49 o
 -11   0   6    12133.42    13378.00    272.53 o
 -10   0   6      558.85      582.49     16.24 o
  -9   0   6    12771.73    13727.76    280.70 o
  -8   0   6       29.32       63.14      3.92 o
  -7   0   6     8196.48     8231.26    161.47 o
  -6   0   6      199.28      201.82     14.68 o
  -5   0   6    11843.42    11777.06    259.36 o
  -4   0   6      851.11      840.48     25.15 o
  -3   0   6    29184.19    29988.31   1028.38 o
  -2   0   6     3084.80     3441.10     75.96 o
  -1   0   6    21668.76    22391.85    509.29 o
   0   0   6       40.66       69.19      4.09 o
   1   0   6    22577.63    24208.18    457.85 o
   2   0   6      586.89      600.38     13.53 o
   3   0   6    10264.79    10557.39    226.78 o
   4   0   6     1289.88     1163.10     21.78 o
   5   0   6     8293.71     8634.47    146.27 o
   6   0   6      323.68      275.03      7.18 o
   7   0   6    11465.36    12424.00    214.89 o
   8   0   6      648.12      748.92     16.39 o
   9   0   6    16517.72    18130.28    435.61 o
  10   0   6       13.25       46.40      3.99 o
  11   0   6    16927.86    18550.19    436.11 o
  12   0   6     1673.62     1771.28     37.66 o
  13   0   6     9060.54     9378.18    231.52 o
  14   0   6      440.62      452.38     12.66 o
  15   0   6     6651.30     6783.93    142.07 o
  16   0   6       48.00       68.19      8.46 o
  17   0   6     8193.51     8233.09    158.96 o
  18   0   6      517.84      567.69     18.79 o
  19   0   6     4021.80     4090.23    112.63 o
  20   0   6      364.70      366.63     18.89 o
  21   0   6     2018.44     1888.80     58.48 o
  22   0   6      482.48      483.65     23.69 o
 -26   1   6      664.60      735.78     20.36 o
 -25   1   6        5.72       20.88      5.96 o
 -24   1   6      782.75      826.23     21.17 o
 -23   1   6        0.14       12.21      5.42 o
 -22   1   6      823.37      963.28     21.58 o
 -21   1   6      107.61      120.16      6.97 o
 -20   1   6     1803.06     1858.71     33.43 o
 -19   1   6      123.70      146.02      6.87 o
 -18   1   6     2037.11     2131.87     38.28 o
 -17   1   6      127.50      134.84      6.33 o
 -16   1   6     3273.79     3468.81     56.07 o
 -15   1   6        1.42       23.55      6.19 o
 -14   1   6     7417.40     7607.40    122.90 o
 -13   1   6     1412.51     1389.03     23.16 o
 -12   1   6     6929.03     7147.85    107.07 o
 -11   1   6        4.54       58.47      3.71 o
 -10   1   6     6784.34     6414.95     92.07 o
  -9   1   6       19.05       59.86      2.74 o
  -8   1   6     8288.67     8143.71    111.77 o
  -7   1   6      198.70      236.80      5.43 o
  -6   1   6     9969.80     9311.41    149.53 o
  -5   1   6       15.25       79.18      4.06 o
  -4   1   6    30630.86    30465.22    434.00 o
  -3   1   6      851.51      915.75     14.85 o
  -2   1   6    16483.96    15502.71    211.49 o
  -1   1   6      928.40     1170.73     19.77 o
   0   1   6    31357.86    32793.86    461.25 o
   1   1   6      988.52     1131.54     18.25 o
   2   1   6     9930.21     9781.75    140.51 o
   3   1   6      300.49      286.74      6.69 o
   4   1   6     9336.38     9678.90    129.10 o
   5   1   6      303.41      325.22      6.39 o
   6   1   6     8234.53     8239.23    100.71 o
   7   1   6      232.11      263.91      5.57 o
   8   1   6     6152.09     6060.35     74.53 o
   9   1   6      265.08      294.59      6.55 o
  10   1   6     6304.18     6321.16     81.05 o
  11   1   6      552.75      644.80     11.82 o
  12   1   6     3662.34     3662.49     54.49 o
  13   1   6      494.50      479.65     10.21 o
  14   1   6     4058.26     3806.81     64.96 o
  15   1   6       23.58       41.76      5.20 o
  16   1   6     1651.23     1558.82     29.71 o
  17   1   6      667.29      634.55     14.80 o
  18   1   6      777.55      680.64     14.64 o
  19   1   6      208.11      195.22      8.00 o
  20   1   6      370.51      354.91     10.56 o
  21   1   6      312.08      314.07     11.17 o
  22   1   6      691.40      800.23     23.66 o
 -25   2   6      331.56      379.03     14.09 o
 -24   2   6        0.96       17.92      6.03 o
 -23   2   6      562.50      640.39     17.68 o
 -22   2   6        3.59       34.12      5.47 o
 -21   2   6      593.56      682.83     16.58 o
 -20   2   6       42.34       43.25      4.65 o
 -19   2   6      725.98      769.14     15.84 o
 -18   2   6      136.53      126.40      6.27 o
 -17   2   6     1213.24     1324.65     23.81 o
 -16   2   6       36.99       40.18      3.95 o
 -15   2   6     2343.12     2245.47     40.42 o
 -14   2   6       65.98       82.39      5.82 o
 -13   2   6     3337.40     3221.36     48.68 o
 -12   2   6       52.78      112.61      4.75 o
 -11   2   6     1265.68     1169.99     19.58 o
 -10   2   6       59.76       75.60      3.98 o
  -9   2   6     2671.70     2308.42     32.69 o
  -8   2   6       53.63       70.16      2.84 o
  -7   2   6     1530.25     1313.95     19.48 o
  -6   2   6       22.14       44.29      2.55 o
  -5   2   6     3513.48     3017.72     44.05 o
  -4   2   6       61.06      110.75      3.63 o
  -3   2   6     3824.61     3269.93     44.78 o
  -2   2   6      240.61      201.32      4.77 o
  -1   2   6     3827.39     3130.39     46.54 o
   0   2   6       99.56      134.66      4.15 o
   1   2   6     4539.70     4216.21     61.44 o
   2   2   6      396.09      386.94      8.44 o
   3   2   6     2242.56     1906.78     27.70 o
   4   2   6      791.85      803.77     13.00 o
   5   2   6     1058.09      957.65     16.34 o
   6   2   6       44.12       80.47      5.08 o
   7   2   6     2426.21     2190.06     32.71 o
   8   2   6      187.94      255.76      6.67 o
   9   2   6     1681.89     1525.85     23.73 o
  10   2   6      145.76      159.17      6.71 o
  11   2   6     4344.41     4198.73     74.99 o
  12   2   6      780.84      769.40     13.58 o
  13   2   6     1136.94     1058.40     18.10 o
  14   2   6       62.62       80.74      5.55 o
  15   2   6     1061.31      983.48     19.91 o
  16   2   6       14.28       29.81      4.79 o
  17   2   6     1089.50     1078.53     22.99 o
  18   2   6      118.00      133.11      8.36 o
  19   2   6      518.04      552.86     15.36 o
  20   2   6      111.03      117.59      8.48 o
  21   2   6      283.04      343.37     12.33 o
 -24   3   6      206.37      199.79     11.21 o
 -23   3   6       87.65      102.55      7.02 o
 -22   3   6        0.97       21.97      5.30 o
 -21   3   6      104.43      114.21      6.79 o
 -20   3   6      299.93      279.19     10.22 o
 -19   3   6       24.18       29.14      5.27 o
 -18   3   6        6.92       30.26      5.20 o
 -17   3   6       43.99       40.79      5.23 o
 -16   3   6      306.05      302.12      9.20 o
 -15   3   6       76.88       87.06      4.89 o
 -14   3   6      151.40      214.45     10.14 o
 -13   3   6      177.31      271.12      7.64 o
 -12   3   6      351.01      345.35      7.80 o
 -11   3   6       10.83       17.14      2.97 o
 -10   3   6      704.84      667.69     11.70 o
  -9   3   6      107.61      134.27      5.05 o
  -8   3   6       34.03       63.70      5.41 o
  -7   3   6       73.49       65.90      2.99 o
  -6   3   6      388.41      360.25      6.61 o
  -5   3   6       77.15       92.35      3.19 o
  -4   3   6      241.36      185.03      4.41 o
  -3   3   6       44.33       94.56      3.16 o
  -2   3   6      966.63      850.70     14.17 o
  -1   3   6       36.46       91.61      3.81 o
   0   3   6      453.44      439.19      8.20 o
   1   3   6       35.37       56.67      3.45 o
   2   3   6      362.91      298.61      7.75 o
   3   3   6        0.34       25.24      3.93 o
   4   3   6      536.32      487.42     15.33 o
   5   3   6       58.73       87.76      5.67 o
   6   3   6      180.79      174.53      7.88 o
   7   3   6       13.63       26.67      3.40 o
   8   3   6      608.55      502.47     10.61 o
   9   3   6       41.56       97.89      4.68 o
  10   3   6        8.82      122.20      8.38 o
  11   3   6      218.94      280.26      9.34 o
  12   3   6      695.07      639.42     14.76 o
  13   3   6       24.40       45.92      5.99 o
  14   3   6        8.40       38.53      4.82 o
  15   3   6       25.42       66.33      6.61 o
  16   3   6      298.02      296.39      9.11 o
  17   3   6       88.97      109.30      6.44 o
  18   3   6        2.33       30.32      5.35 o
  19   3   6        0.02       28.44      8.73 o
  20   3   6       60.41       57.61      9.26 o
 -23   4   6       68.48      106.01      8.07 o
 -22   4   6        1.22        2.09      6.17 o
 -21   4   6      224.30      238.04     10.49 o
 -20   4   6       40.46       49.85      5.76 o
 -19   4   6      110.74      130.05      8.02 o
 -18   4   6       13.87       13.15      4.81 o
 -17   4   6      347.68      295.86      9.89 o
 -16   4   6       70.67       77.87      5.73 o
 -15   4   6      393.35      416.51     11.01 o
 -14   4   6      133.72      164.30      6.81 o
 -13   4   6      155.14      170.27      6.14 o
 -12   4   6       75.28      106.27      4.77 o
 -11   4   6      870.51      810.01     14.53 o
 -10   4   6        5.58       21.89      3.01 o
  -9   4   6      225.64      229.14      6.50 o
  -8   4   6       49.62       45.30      4.12 o
  -7   4   6      938.36      836.68     13.38 o
  -6   4   6      115.91      146.97      4.54 o
  -5   4   6      522.09      456.58      8.88 o
  -4   4   6        8.70       33.29      2.95 o
  -3   4   6     2381.61     2195.92     34.20 o
  -2   4   6      216.68      287.87      7.04 o
  -1   4   6     1383.10     1203.31     19.64 o
   0   4   6       21.43       44.93      3.51 o
   1   4   6      712.65      584.70     11.16 o
   2   4   6       18.60       48.55      4.46 o
   3   4   6      577.17      550.65     14.18 o
   4   4   6      149.23      177.64      6.34 o
   5   4   6      901.11      753.53     15.23 o
   6   4   6       58.55       81.72      5.39 o
   7   4   6      193.03      184.12      7.61 o
   8   4   6        8.88       26.68      3.55 o
   9   4   6     1252.77     1111.78     21.44 o
  10   4   6      136.93      156.18      6.98 o
  11   4   6      119.75      136.54      8.04 o
  12   4   6       13.22       17.50      4.57 o
  13   4   6      412.53      349.51     10.27 o
  14   4   6        4.20        3.56      4.26 o
  15   4   6      169.26      158.36      7.48 o
  16   4   6        0.12        0.00      5.45 o
  17   4   6      135.28      147.77      8.59 o
  18   4   6        9.04        7.43      6.62 o
  19   4   6       40.87       55.04      7.83 o
 -21   5   6        8.65       24.74      7.19 o
 -20   5   6      546.63      651.87     20.63 o
 -19   5   6      155.84      151.76     10.00 o
 -18   5   6      978.91     1022.94     23.75 o
 -17   5   6       26.16       47.36      6.76 o
 -16   5   6     1251.65     1210.06     25.12 o
 -15   5   6        0.39       59.85      5.67 o
 -14   5   6     1927.95     1936.82     36.86 o
 -13   5   6      294.92      302.32      9.29 o
 -12   5   6     1227.67     1178.85     22.35 o
 -11   5   6        5.55       34.29      4.68 o
 -10   5   6      822.07      899.97     18.05 o
  -9   5   6       44.88       71.30      5.69 o
  -8   5   6      947.93      952.28     17.82 o
  -7   5   6       60.08       95.82      4.66 o
  -6   5   6     2432.88     2305.95     34.49 o
  -5   5   6      746.18      699.19     12.86 o
  -4   5   6     1124.65     1139.37     20.06 o
  -3   5   6      224.85      154.68      7.19 o
  -2   5   6     1872.17     1701.32     33.33 o
  -1   5   6        1.51       24.70      4.49 o
   0   5   6     1346.35     1339.88     24.41 o
   1   5   6      106.33      127.79      6.01 o
   2   5   6     1188.45     1244.03     26.40 o
   3   5   6       55.45       89.35      6.24 o
   4   5   6     1211.12     1217.69     28.97 o
   5   5   6      164.83      183.10      8.64 o
   6   5   6      577.20      629.26     20.67 o
   7   5   6       42.87       64.54      7.61 o
   8   5   6     1100.70     1138.41     24.63 o
   9   5   6       58.12       92.21      7.62 o
  10   5   6     2389.88     2351.86     46.46 o
  11   5   6      451.11      459.31     13.03 o
  12   5   6      915.92     1022.77     22.94 o
  13   5   6      155.38      179.07      9.79 o
  14   5   6     1442.40     1442.10     34.56 o
  15   5   6       15.62       50.94     16.34 o
  16   5   6      693.39      749.04     22.80 o
  17   5   6       35.96       60.55     11.04 o
 -18   6   6      106.12      172.18     14.80 o
 -17   6   6     1686.38     1640.17     33.76 o
 -16   6   6        2.20       92.70      9.07 o
 -15   6   6     2380.37     2366.13     52.96 o
 -14   6   6      113.03      268.78     11.32 o
 -13   6   6     2972.47     2987.69     60.74 o
 -12   6   6       72.29      192.04     17.06 o
 -11   6   6     3041.66     2905.75     54.09 o
 -10   6   6       13.06      120.15     11.34 o
  -9   6   6     2862.03     2962.89     58.98 o
  -8   6   6      111.64      341.94     28.32 o
  -7   6   6     6464.92     6127.85    113.45 o
  -6   6   6       62.89      288.45     29.12 o
  -5   6   6     6098.21     5544.74    134.94 o
  -4   6   6        8.23      387.06     20.80 o
  -3   6   6     7888.56     7612.46    140.53 o
  -2   6   6       88.67      525.00     25.96 o
  -1   6   6     7630.51     7306.06    132.72 o
   0   6   6       11.96      432.52     23.38 o
   1   6   6     6452.31     6444.22    124.46 o
   2   6   6      107.03      480.19     25.42 o
   3   6   6     6067.67     5901.22    111.28 o
   4   6   6       41.28      357.10     33.92 o
   5   6   6     4584.90     4465.59     94.20 o
   6   6   6      205.59      354.31     16.76 o
   7   6   6     2800.77     3023.88     62.92 o
   8   6   6      110.60      262.08     21.52 o
   9   6   6     3270.00     3000.09     65.01 o
  10   6   6       85.43      157.27     17.68 o
  11   6   6     2780.23     2647.77     59.84 o
  12   6   6      377.33      471.54     18.88 o
  13   6   6     1617.58     1538.55     35.27 o
  14   6   6       78.74      147.19     14.14 o
 -14   7   6     2477.37     2129.15     59.10 o
 -13   7   6       32.38      146.92     16.25 o
 -12   7   6     2636.92     2340.77     51.60 o
 -11   7   6        1.16      253.46     41.17 o
 -10   7   6     2257.12     2072.90     59.04 o
  -9   7   6       15.09      197.22     23.65 o
  -8   7   6     1941.94     1791.47     50.54 o
  -7   7   6       47.24      314.35     25.21 o
  -6   7   6     4695.05     4098.60     83.37 o
  -5   7   6      258.91      495.52     16.94 o
  -4   7   6     2062.88     2026.03     58.35 o
  -3   7   6       17.34      248.69     21.16 o
  -2   7   6     3463.80     3139.46     60.64 o
  -1   7   6        9.88      174.46     15.37 o
   0   7   6     2858.56     2674.40     56.81 o
   1   7   6      133.64      294.32     20.79 o
   2   7   6     2860.82     2666.79     71.73 o
   3   7   6       63.10      298.99     18.15 o
   4   7   6     3355.61     3047.76     64.89 o
   5   7   6      266.22      472.97     19.12 o
   6   7   6     1877.97     1782.69     42.79 o
   7   7   6       86.17      205.65     20.02 o
   8   7   6     2506.97     2417.00     57.53 o
   9   7   6       31.89      192.22     12.84 o
  10   7   6     3320.96     2996.71     70.61 o
  -6   8   6       21.12      295.71     39.38 o
  -5   8   6     1307.23     1334.34     33.00 o
  -4   8   6        0.78      129.96     40.81 o
  -3   8   6     1323.84     1288.46     36.17 o
  -2   8   6        0.43      228.24     22.95 o
  -1   8   6     1399.82     1387.79     37.58 o
   0   8   6       43.58      233.24     22.59 o
   1   8   6     1553.63     1507.50     38.55 o
   2   8   6       17.96      221.72     14.10 o
 -25   1   7       15.18       37.55      6.70 o
 -24   1   7       13.01       11.87      5.90 o
 -23   1   7      108.48      150.16      8.17 o
 -22   1   7       62.79       72.48      5.73 o
 -21   1   7       88.96      118.78      6.73 o
 -20   1   7        5.46       14.12      4.69 o
 -19   1   7      382.72      378.80     10.62 o
 -18   1   7      307.30      300.37     10.16 o
 -17   1   7      219.82      232.81      9.46 o
 -16   1   7      238.15      239.11      9.81 o
 -15   1   7       39.61       62.33      5.04 o
 -14   1   7     1158.97     1061.95     19.54 o
 -13   1   7     2763.61     2395.83     41.64 o
 -12   1   7       69.07      104.77      4.42 o
 -11   1   7      375.32      360.00      7.59 o
 -10   1   7       88.08      106.66      3.69 o
  -9   1   7     1153.69     1027.52     16.37 o
  -8   1   7      837.88      818.99     12.53 o
  -7   1   7      196.37      216.34      6.06 o
  -6   1   7      659.31      582.68     10.19 o
  -5   1   7      988.07      818.52     13.41 o
  -4   1   7     3211.56     2813.83     41.44 o
  -3   1   7     2612.09     2273.81     35.41 o
  -2   1   7      412.96      351.21      6.97 o
  -1   1   7     1817.81     1576.72     24.88 o
   0   1   7     2024.34     1696.80     28.53 o
   1   1   7      386.55      358.48      8.75 o
   2   1   7     1058.72      973.73     16.99 o
   3   1   7      326.59      334.63      7.53 o
   4   1   7      645.28      606.22     12.35 o
   5   1   7      428.82      443.10      8.51 o
   6   1   7      374.42      323.17      6.38 o
   7   1   7      406.27      362.70      8.95 o
   8   1   7      104.51      139.77     10.11 o
   9   1   7      635.06      560.32     12.00 o
  10   1   7     1178.51     1068.61     20.34 o
  11   1   7       43.50       40.65      4.10 o
  12   1   7      306.17      305.46      8.38 o
  13   1   7        1.51       10.00      4.90 o
  14   1   7      640.73      569.13     12.41 o
  15   1   7      312.56      259.92      9.21 o
  16   1   7       40.34       64.69      5.18 o
  17   1   7       23.60       20.34      5.10 o
  18   1   7      182.69      198.42     10.16 o
  19   1   7       30.42       42.79      6.71 o
  20   1   7       72.75      122.70      8.93 o
 -24   2   7      479.86      491.32     13.95 o
 -23   2   7      168.02      212.89     11.16 o
 -22   2   7      409.93      441.86     13.37 o
 -21   2   7      237.58      258.67      9.71 o
 -20   2   7     1077.92     1067.14     23.43 o
 -19   2   7      228.06      276.76      9.55 o
 -18   2   7     1407.07     1393.48     27.96 o
 -17   2   7      943.04      839.71     20.32 o
 -16   2   7      318.37      312.25     10.72 o
 -15   2   7     2092.92     2132.63     35.80 o
 -14   2   7     3161.05     2982.74     50.06 o
 -13   2   7      476.26      454.68     10.86 o
 -12   2   7      695.78      688.87     13.24 o
 -11   2   7      644.72      646.52     11.65 o
 -10   2   7     1718.92     1759.39     25.94 o
  -9   2   7      467.46      517.01     11.81 o
  -8   2   7     1378.32     1317.38     20.95 o
  -7   2   7     1839.73     1738.64     26.51 o
  -6   2   7      155.32      144.10      4.06 o
  -5   2   7     1251.91     1155.59     17.24 o
  -4   2   7      707.87      599.65     10.43 o
  -3   2   7     3281.49     2992.86     43.73 o
  -2   2   7     5925.43     5760.27     86.57 o
  -1   2   7     3517.56     3206.49     50.59 o
   0   2   7     1092.27      957.86     17.77 o
   1   2   7     2627.23     2307.09     36.73 o
   2   2   7      190.91      185.76      5.40 o
   3   2   7     2775.83     2527.92     41.16 o
   4   2   7     1575.49     1488.84     22.52 o
   5   2   7      437.23      452.04      8.91 o
   6   2   7      798.68      792.77     14.44 o
   7   2   7     1369.08     1265.00     20.92 o
   8   2   7     1772.94     1731.16     26.47 o
   9   2   7     3872.40     3770.64     60.50 o
  10   2   7      304.87      361.11      8.96 o
  11   2   7     2083.78     1939.31     32.58 o
  12   2   7      272.04      292.80      8.73 o
  13   2   7     2568.74     2463.29     42.94 o
  14   2   7      375.83      406.27     14.72 o
  15   2   7      990.55      904.23     20.82 o
  16   2   7      509.66      482.15     13.12 o
  17   2   7     1094.35     1106.02     24.42 o
  18   2   7      138.93      198.54      8.72 o
  19   2   7      531.33      542.89     13.53 o
  20   2   7       82.49       85.98      6.50 o
 -23   3   7      864.30      897.97     21.62 o
 -22   3   7      395.22      442.12     14.33 o
 -21   3   7     1669.39     1638.44     32.87 o
 -20   3   7      491.85      571.04     13.92 o
 -19   3   7     2636.66     2580.03     43.46 o
 -18   3   7     1440.12     1513.63     31.78 o
 -17   3   7     2015.67     2024.80     36.23 o
 -16   3   7     1950.23     1976.96     37.44 o
 -15   3   7     1882.14     1914.52     32.88 o
 -14   3   7     4110.35     4331.83     69.75 o
 -13   3   7     6418.86     6420.04     98.64 o
 -12   3   7     1110.89     1130.10     20.74 o
 -11   3   7     2994.22     2837.95     41.58 o
 -10   3   7     1396.10     1504.82     25.10 o
  -9   3   7     3033.76     3161.61     49.07 o
  -8   3   7     2611.25     2667.01     39.82 o
  -7   3   7     3121.67     3118.91     41.68 o
  -6   3   7     4564.33     4700.23     64.52 o
  -5   3   7     3345.14     3424.80     45.51 o
  -4   3   7     7569.79     8062.48    105.51 o
  -3   3   7     8147.23     8675.81    123.34 o
  -2   3   7     4648.27     4605.82     66.68 o
  -1   3   7     6292.82     6702.05     98.78 o
   0   3   7     6752.28     6996.34    102.23 o
   1   3   7     2405.23     2698.68     40.98 o
   2   3   7     5442.84     5552.35     83.72 o
   3   3   7     2915.98     3156.65     47.59 o
   4   3   7     5068.34     4935.53     79.46 o
   5   3   7     2097.91     2310.27     34.50 o
   6   3   7     2427.98     2374.09     36.90 o
   7   3   7     2715.63     2873.49     50.73 o
   8   3   7     2679.12     2637.54     44.73 o
   9   3   7     3537.80     3574.85     65.03 o
  10   3   7     6817.12     6424.42    110.17 o
  11   3   7      427.54      491.83     11.72 o
  12   3   7     3858.60     3654.09     70.21 o
  13   3   7      595.02      682.32     20.71 o
  14   3   7     3644.72     3390.07     83.44 o
  15   3   7     1757.08     1702.24     35.65 o
  16   3   7     1698.68     1601.60     32.21 o
  17   3   7      621.62      606.52     15.75 o
  18   3   7     1539.13     1378.12     30.12 o
  19   3   7      443.15      450.23     13.92 o
 -22   4   7      498.61      514.00     14.26 o
 -21   4   7      217.71      352.77     15.99 o
 -20   4   7      952.23     1111.29     24.37 o
 -19   4   7      305.47      408.59     15.58 o
 -18   4   7     1642.28     1678.52     33.46 o
 -17   4   7     1103.87     1225.71     24.08 o
 -16   4   7     1151.50     1197.27     26.20 o
 -15   4   7     1931.23     2228.61     48.35 o
 -14   4   7     2617.03     2674.75     52.94 o
 -13   4   7     1927.37     2014.74     36.04 o
 -12   4   7     2555.68     2565.39     48.86 o
 -11   4   7     1273.84     1312.35     29.71 o
 -10   4   7     2039.14     2123.08     38.98 o
  -9   4   7     1142.38     1231.55     22.40 o
  -8   4   7     4468.45     4498.07     68.15 o
  -7   4   7     4813.90     4892.27     71.32 o
  -6   4   7     1685.29     1748.80     27.13 o
  -5   4   7     3580.35     3605.89     49.26 o
  -4   4   7     4476.46     4659.27     82.37 o
  -3   4   7     5079.70     5455.61     86.75 o
  -2   4   7     6015.41     6312.55     93.28 o
  -1   4   7     5223.56     5248.97     84.52 o
   0   4   7     2755.90     3017.48     46.63 o
   1   4   7     4366.83     4552.19     84.83 o
   2   4   7     1582.33     1698.05     29.21 o
   3   4   7     4207.36     4308.50     78.41 o
   4   4   7     1152.82     1411.68     28.33 o
   5   4   7     1787.97     1780.61     34.14 o
   6   4   7     1689.93     1733.76     34.86 o
   7   4   7     2250.06     2248.49     42.58 o
   8   4   7     1135.90     1287.20     30.88 o
   9   4   7     2706.48     2869.65     52.26 o
  10   4   7      747.74      785.14     16.58 o
  11   4   7     2655.25     2748.39     53.60 o
  12   4   7      133.91      177.97      8.38 o
  13   4   7     1969.36     1959.11     41.74 o
  14   4   7      315.79      348.46     11.69 o
  15   4   7     1231.60     1211.23     30.43 o
  16   4   7      236.62      240.53     10.50 o
  17   4   7      850.51      846.53     21.05 o
 -20   5   7      239.30      278.85     12.62 o
 -19   5   7      530.90      579.39     15.78 o
 -18   5   7      293.34      348.21     13.09 o
 -17   5   7      485.21      560.92     14.12 o
 -16   5   7      679.46      759.60     18.57 o
 -15   5   7      725.43      746.99     16.39 o
 -14   5   7      662.46      731.75     15.96 o
 -13   5   7      281.95      387.49     11.18 o
 -12   5   7      518.17      569.89     14.39 o
 -11   5   7      413.62      408.62     11.36 o
 -10   5   7      467.39      485.05     11.87 o
  -9   5   7      121.24      160.67      7.01 o
  -8   5   7      170.53      196.46      9.18 o
  -7   5   7      613.96      585.24     14.08 o
  -6   5   7     1161.49     1160.33     23.22 o
  -5   5   7      267.50      266.50      8.45 o
  -4   5   7      637.06      710.87     16.31 o
  -3   5   7      607.26      583.68     14.22 o
  -2   5   7     1225.49     1250.81     23.05 o
  -1   5   7      538.21      486.56     11.67 o
   0   5   7      844.54      877.05     17.59 o
   1   5   7      245.80      279.48      9.11 o
   2   5   7      950.53     1005.21     20.03 o
   3   5   7      473.53      514.12     15.27 o
   4   5   7     1445.80     1495.70     34.16 o
   5   5   7      201.37      252.42     12.09 o
   6   5   7      639.74      753.04     19.36 o
   7   5   7      601.16      612.92     16.08 o
   8   5   7     1030.41     1138.25     29.07 o
   9   5   7      977.79     1044.87     28.07 o
  10   5   7     1721.96     1839.71     39.68 o
  11   5   7      422.80      567.86     16.71 o
  12   5   7     1519.64     1662.20     45.45 o
  13   5   7      316.27      382.19     13.14 o
  14   5   7      783.88      938.15     22.17 o
  15   5   7      277.87      282.97     11.32 o
 -17   6   7      119.50      154.43      9.74 o
 -16   6   7      265.68      286.84     13.29 o
 -15   6   7       97.45      160.86     15.70 o
 -14   6   7      124.82      224.38     14.03 o
 -13   6   7      411.52      445.44     16.00 o
 -12   6   7      190.97      212.95     14.32 o
 -11   6   7      264.43      299.43     12.18 o
 -10   6   7      223.21      252.43     12.18 o
  -9   6   7      181.73      268.21     15.56 o
  -8   6   7      555.71      606.58     19.51 o
  -7   6   7      534.63      579.60     18.54 o
  -6   6   7      438.91      538.27     15.60 o
  -5   6   7      417.32      575.67     17.76 o
  -4   6   7      696.97      692.65     18.86 o
  -3   6   7      484.54      534.92     20.75 o
  -2   6   7      417.17      414.55     24.29 o
  -1   6   7      617.13      690.35     19.12 o
   0   6   7      289.25      259.32     20.43 o
   1   6   7      511.73      585.71     16.61 o
   2   6   7      355.16      388.79     18.49 o
   3   6   7      215.11      262.58     11.48 o
   4   6   7       20.99      100.31     11.32 o
   5   6   7      379.82      452.92     15.33 o
   6   6   7      135.62      157.40     12.18 o
   7   6   7      255.75      285.45     14.14 o
   8   6   7      166.50      200.50     15.05 o
   9   6   7      165.97      236.81     15.02 o
  10   6   7       56.52       64.15     11.39 o
  11   6   7      192.89      238.56     17.76 o
  12   6   7       98.55      133.47     13.35 o
 -12   7   7        5.87       48.48      8.89 o
 -11   7   7       73.04       81.88      7.81 o
 -10   7   7        2.98       34.10      9.16 o
  -9   7   7        7.72       41.21     11.17 o
  -8   7   7       52.33       73.80      9.62 o
  -7   7   7       80.57      102.53     10.52 o
  -6   7   7       81.63      143.36     18.28 o
  -5   7   7        2.90       37.58      9.20 o
  -4   7   7       20.43       27.52      8.76 o
  -3   7   7      107.18      117.87     11.10 o
  -2   7   7       18.71       47.58      8.13 o
  -1   7   7       57.96       74.74      8.75 o
   0   7   7        8.06       23.17      8.44 o
   1   7   7        9.55       12.64     11.53 o
   2   7   7       88.26      121.21      9.34 o
   3   7   7       64.99       66.07      9.42 o
   4   7   7       25.44       57.92      7.72 o
   5   7   7       52.43       59.39      8.90 o
   6   7   7        0.16       31.28      9.17 o
   7   7   7       13.52       43.16     12.08 o
   8   7   7       17.16       54.39     11.30 o
 -24   0   8     1887.47     1726.61     50.47 o
 -23   0   8      183.85      192.39     12.36 o
 -22   0   8     2022.96     1866.19     51.11 o
 -21   0   8      223.20      256.39     13.87 o
 -20   0   8     2656.57     2434.61     60.76 o
 -19   0   8       15.98       40.35      6.31 o
 -18   0   8     4351.01     4121.16     91.66 o
 -17   0   8      131.01      166.58     10.86 o
 -16   0   8     2206.77     2068.37     49.84 o
 -15   0   8     1038.51     1162.20     39.16 o
 -14   0   8     7628.27     7979.51    188.13 o
 -13   0   8      528.81      590.55     14.68 o
 -12   0   8     2853.34     2808.71     64.40 o
 -11   0   8        1.61       37.81      5.09 o
 -10   0   8     4289.42     4060.73     78.20 o
  -9   0   8       69.49       98.96      6.33 o
  -8   0   8     6521.22     6630.75    137.56 o
  -7   0   8      736.65      830.46     21.29 o
  -6   0   8     4482.70     4163.25     88.92 o
  -5   0   8      385.36      391.43     24.20 o
  -4   0   8     5744.11     5361.35    112.04 o
  -3   0   8       55.20       69.16      5.94 o
  -2   0   8    17272.01    18568.57    423.78 o
  -1   0   8     1523.43     1633.05     38.53 o
   0   0   8     7408.07     7380.18    151.16 o
   1   0   8      499.54      543.06     14.68 o
   2   0   8     5001.01     5008.58    106.98 o
   3   0   8     1402.80     1521.65     32.31 o
   4   0   8    16018.78    17123.17    371.76 o
   5   0   8      418.89      508.64     15.64 o
   6   0   8     5806.28     6020.98    134.60 o
   7   0   8       21.19      115.01     10.32 o
   8   0   8    15966.33    16959.76    402.84 o
   9   0   8     2164.32     2230.64     65.76 o
  10   0   8     3912.32     3635.91    128.09 o
  11   0   8      592.34      565.99     17.14 o
  12   0   8     5760.43     5886.16    189.94 o
  13   0   8     1091.99     1157.76     62.79 o
  14   0   8     5676.16     5103.73    266.23 o
  15   0   8      277.19      281.25     16.46 o
  16   0   8     3455.41     3006.81    165.94 o
  17   0   8      155.35      179.34     33.37 o
  18   0   8     2243.90     2218.19    149.81 o
  19   0   8      155.44      166.16     21.73 o
 -24   1   8       34.39       36.64      6.86 o
 -23   1   8      848.88      850.52     19.85 o
 -22   1   8        9.57       14.42      6.05 o
 -21   1   8      689.17      677.10     17.61 o
 -20   1   8      284.23      284.90     10.74 o
 -19   1   8     2158.23     2132.52     39.15 o
 -18   1   8       62.00       82.45      6.10 o
 -17   1   8     2052.22     1891.62     34.13 o
 -16   1   8       96.17      102.98      5.13 o
 -15   1   8     2201.76     2034.65     35.01 o
 -14   1   8      733.72      773.07     15.27 o
 -13   1   8     7107.45     7134.97    107.96 o
 -12   1   8      888.51      874.48     15.23 o
 -11   1   8     3049.81     3016.42     42.08 o
 -10   1   8      337.19      357.67      8.68 o
  -9   1   8     4950.20     5109.83     94.96 o
  -8   1   8       61.40       87.97      4.13 o
  -7   1   8     5659.49     5352.63     80.83 o
  -6   1   8      713.99      691.57     11.72 o
  -5   1   8     5109.93     5000.17     73.03 o
  -4   1   8      432.39      511.31     10.02 o
  -3   1   8    10268.83    10185.33    148.18 o
  -2   1   8      111.17      140.49      4.40 o
  -1   1   8     5741.37     5604.53     80.13 o
   0   1   8      397.88      426.69      8.25 o
   1   1   8     3357.70     3189.45     47.76 o
   2   1   8     1534.56     1574.52     26.69 o
   3   1   8     3253.76     3182.91     52.89 o
   4   1   8      338.32      330.09      9.80 o
   5   1   8     2515.70     2408.32     46.00 o
   6   1   8       15.19       22.45      3.78 o
   7   1   8     1598.29     1520.74     28.01 o
   8   1   8       32.60       36.08      4.23 o
   9   1   8     4247.10     4241.06     66.57 o
  10   1   8     2534.18     2520.45     44.33 o
  11   1   8      197.42      152.20      9.60 o
  12   1   8     1129.12     1117.65     23.38 o
  13   1   8      421.48      409.61     13.80 o
  14   1   8      774.60      739.92     24.24 o
  15   1   8     1420.25     1328.91     34.86 o
  16   1   8        5.80       12.61      6.44 o
  17   1   8      858.97      915.63     30.36 o
  18   1   8      193.83      215.99     15.42 o
  19   1   8      788.83      913.70     31.57 o
 -23   2   8       18.91       11.47      5.66 o
 -22   2   8      378.97      440.01     13.90 o
 -21   2   8       10.49       25.80      5.33 o
 -20   2   8      370.98      459.10     13.42 o
 -19   2   8        7.26       12.98      4.81 o
 -18   2   8      779.06      755.59     19.59 o
 -17   2   8       69.13       57.96      5.69 o
 -16   2   8      607.03      585.49     13.68 o
 -15   2   8      231.32      193.98      7.56 o
 -14   2   8      744.50      759.93     14.21 o
 -13   2   8       16.76       11.94      3.67 o
 -12   2   8     1293.14     1254.14     21.90 o
 -11   2   8       19.37       21.18      3.25 o
 -10   2   8      205.63      227.81      5.85 o
  -9   2   8      122.10      116.03      4.90 o
  -8   2   8     1658.90     1696.28     26.77 o
  -7   2   8      423.82      402.94      7.91 o
  -6   2   8      604.96      603.82     11.16 o
  -5   2   8      120.06      111.34      4.45 o
  -4   2   8     1652.83     1509.77     23.81 o
  -3   2   8       74.48      122.74      4.11 o
  -2   2   8     3008.45     2704.36     42.23 o
  -1   2   8      467.94      471.35      9.34 o
   0   2   8      867.45      815.33     15.09 o
   1   2   8      158.82      199.06      6.52 o
   2   2   8      883.38      922.87     17.47 o
   3   2   8      104.53      156.87      7.51 o
   4   2   8     1694.69     1689.55     31.60 o
   5   2   8        2.76       61.06      4.38 o
   6   2   8     1376.60     1338.86     26.23 o
   7   2   8        0.39        7.64      4.36 o
   8   2   8     2093.53     1973.82     38.59 o
   9   2   8      448.47      478.79     11.04 o
  10   2   8      656.79      653.45     15.73 o
  11   2   8      177.63      168.44      9.79 o
  12   2   8      649.35      671.22     18.02 o
  13   2   8      179.47      179.09      7.92 o
  14   2   8      955.28      987.53     27.25 o
  15   2   8      188.14      195.89     12.59 o
  16   2   8      319.04      337.00     16.66 o
  17   2   8       17.24       30.72      6.93 o
  18   2   8      213.41      254.76     12.05 o
 -22   3   8        0.09        5.68      5.28 o
 -21   3   8       48.04       73.10      8.02 o
 -20   3   8        0.80       10.88      5.16 o
 -19   3   8       80.30      100.17      5.79 o
 -18   3   8        2.67        2.97      3.96 o
 -17   3   8       88.43       93.28      6.08 o
 -16   3   8       14.81        0.29      5.19 o
 -15   3   8      363.55      331.07      9.94 o
 -14   3   8        2.50       16.84      4.83 o
 -13   3   8       22.66       60.23      5.45 o
 -12   3   8       13.60       31.85      4.10 o
 -11   3   8      330.98      323.95      8.21 o
 -10   3   8       42.39       72.00      4.00 o
  -9   3   8        0.58       59.89      4.01 o
  -8   3   8      266.16      264.54      7.12 o
  -7   3   8      906.85      801.56     13.15 o
  -6   3   8      218.92      201.78      5.35 o
  -5   3   8      102.39      128.00      5.65 o
  -4   3   8       73.88       86.32      6.17 o
  -3   3   8      445.00      392.04      8.92 o
  -2   3   8      162.71      200.22      6.31 o
  -1   3   8      110.66      144.46      8.14 o
   0   3   8       18.39       55.21      4.20 o
   1   3   8      243.18      272.54      9.16 o
   2   3   8        0.93       12.25      3.84 o
   3   3   8      131.77      124.11      5.91 o
   4   3   8       30.83       48.33      5.21 o
   5   3   8       93.95      104.31      7.27 o
   6   3   8        2.97       20.57      5.26 o
   7   3   8       49.84       52.13      5.02 o
   8   3   8       17.02       18.15      7.25 o
   9   3   8      461.69      421.85     14.01 o
  10   3   8      102.58      102.31     10.24 o
  11   3   8       85.26      104.48      7.46 o
  12   3   8       13.83       22.78      8.68 o
  13   3   8      122.58      128.45      9.33 o
  14   3   8        0.03        7.22      5.60 o
  15   3   8        1.51       10.40      6.82 o
  16   3   8        3.03        8.94      7.30 o
  17   3   8       66.40       77.65      9.87 o
 -21   4   8       14.97       16.43      5.44 o
 -20   4   8      105.08      133.42      8.83 o
 -19   4   8        2.34        3.29      5.09 o
 -18   4   8       79.74      127.52      7.77 o
 -17   4   8        4.52        6.77      5.12 o
 -16   4   8       27.02       52.92      5.44 o
 -15   4   8       60.94       76.29      6.43 o
 -14   4   8      877.07      840.66     17.58 o
 -13   4   8       40.63       51.72      4.82 o
 -12   4   8       29.81       46.38      4.52 o
 -11   4   8      116.66      109.38      5.17 o
 -10   4   8      714.50      632.66     13.74 o
  -9   4   8       21.09       26.15      3.73 o
  -8   4   8      317.96      313.69      8.91 o
  -7   4   8       20.65       37.34      3.99 o
  -6   4   8      256.66      250.41      8.05 o
  -5   4   8       12.14       37.17      3.47 o
  -4   4   8      196.47      170.74      5.69 o
  -3   4   8        4.02       16.95      4.07 o
  -2   4   8      619.81      619.11     13.08 o
  -1   4   8        1.30       15.17      3.13 o
   0   4   8      555.99      471.02     10.42 o
   1   4   8       27.38       24.88      3.44 o
   2   4   8      220.53      190.50      7.15 o
   3   4   8      534.67      501.86     11.92 o
   4   4   8      650.62      598.72     15.88 o
   5   4   8      224.19      192.41     13.78 o
   6   4   8       67.96       68.86      6.56 o
   7   4   8        0.11        1.79      5.97 o
   8   4   8      207.11      236.34      9.67 o
   9   4   8       69.58      100.37      7.89 o
  10   4   8       67.13      103.19      9.12 o
  11   4   8       91.91       90.64      8.56 o
  12   4   8        8.88       12.96      7.36 o
  13   4   8      103.85      165.30     14.17 o
  14   4   8       56.63       98.17      8.65 o
  15   4   8        3.04        3.94      7.09 o
  16   4   8      131.87      165.97     11.62 o
 -19   5   8      401.53      424.94     15.01 o
 -18   5   8       14.65       26.40      8.08 o
 -17   5   8      254.59      316.09     15.91 o
 -16   5   8       27.05       36.55      6.23 o
 -15   5   8      463.92      522.56     13.64 o
 -14   5   8      154.54      161.99      8.65 o
 -13   5   8      980.08      968.01     21.51 o
 -12   5   8      105.08      125.21      7.68 o
 -11   5   8      223.15      258.69     10.13 o
 -10   5   8       51.65       37.81      4.98 o
  -9   5   8      698.31      729.06     18.06 o
  -8   5   8      409.87      339.99     10.70 o
  -7   5   8      242.58      317.51     11.29 o
  -6   5   8       53.11       57.02      6.01 o
  -5   5   8      485.35      575.00     13.68 o
  -4   5   8      198.49      185.75      7.35 o
  -3   5   8      874.63      963.23     20.42 o
  -2   5   8       16.80       36.60      5.23 o
  -1   5   8      927.01      989.63     21.61 o
   0   5   8      137.55      159.75      9.73 o
   1   5   8      600.51      696.52     15.93 o
   2   5   8      429.60      414.10     12.51 o
   3   5   8     1300.17     1345.36     30.49 o
   4   5   8       80.64      108.35      7.01 o
   5   5   8     1054.41     1150.60     29.43 o
   6   5   8        6.50       45.30      8.97 o
   7   5   8     1152.48     1264.58     41.02 o
   8   5   8      109.98      132.77     13.57 o
   9   5   8      820.89      968.23     24.92 o
  10   5   8      275.05      300.67     13.67 o
  11   5   8      646.05      751.20     26.19 o
  12   5   8      356.11      332.19     19.09 o
  13   5   8      380.16      441.47     22.87 o
 -15   6   8       20.23      126.39     18.73 o
 -14   6   8     2571.96     2481.13     97.05 o
 -13   6   8        5.33      102.61     18.32 o
 -12   6   8     2248.36     2282.15     62.64 o
 -11   6   8      173.11      363.41     30.29 o
 -10   6   8     2373.34     2372.23     58.47 o
  -9   6   8       24.66      329.09     23.77 o
  -8   6   8     4112.83     4009.69     89.16 o
  -7   6   8      191.18      400.17     22.68 o
  -6   6   8     2813.55     3026.38     66.50 o
  -5   6   8       27.99      281.39     17.58 o
  -4   6   8     3738.18     3710.99     81.62 o
  -3   6   8       51.19      306.35     24.24 o
  -2   6   8     3799.03     3682.53     71.36 o
  -1   6   8       61.75      179.44     16.70 o
   0   6   8     2330.74     2442.34     57.52 o
   1   6   8      134.16      168.94     13.48 o
   2   6   8     2815.40     2687.84     78.36 o
   3   6   8      676.20      694.82     30.76 o
   4   6   8     1463.00     1553.76     38.26 o
   5   6   8        0.60       59.55      9.09 o
   6   6   8     1629.36     1619.58     43.38 o
   7   6   8       71.23      130.45     13.45 o
   8   6   8     1053.66     1072.64     34.96 o
   9   6   8      298.53      303.79     15.96 o
  10   6   8      981.22     1037.90     33.03 o
 -10   7   8        9.63      131.91     23.34 o
  -9   7   8     1632.83     1514.15     49.42 o
  -8   7   8      116.49      244.81     23.86 o
  -7   7   8     1405.62     1462.50     41.32 o
  -6   7   8      102.42      307.71     21.37 o
  -5   7   8     1902.34     1871.20     49.49 o
  -4   7   8       77.62      301.86     16.10 o
  -3   7   8     2044.65     2109.05     58.30 o
  -2   7   8       70.61      282.63     29.85 o
  -1   7   8     2107.72     1979.74     75.61 o
   0   7   8       69.68      270.98     23.74 o
   1   7   8     1980.81     1925.68     63.92 o
   2   7   8      185.05      313.87     22.04 o
   3   7   8     2455.78     2280.92     67.73 o
   4   7   8      116.87      249.48     22.61 o
   5   7   8     1979.34     2097.68     52.27 o
 -23   1   9       77.03       94.94      9.50 o
 -22   1   9       93.23      111.52     10.12 o
 -21   1   9       43.03       48.97      7.28 o
 -20   1   9      273.05      276.88     17.38 o
 -19   1   9      236.94      236.98     16.03 o
 -18   1   9       55.67       69.05      9.54 o
 -17   1   9      315.75      282.55     10.75 o
 -16   1   9      110.75      112.97      6.46 o
 -15   1   9      222.25      218.65     11.57 o
 -14   1   9       21.96       24.90      5.65 o
 -13   1   9     1251.44     1149.09     24.04 o
 -12   1   9     1212.85     1157.66     24.21 o
 -11   1   9       97.26      102.74      5.66 o
 -10   1   9     1217.86     1029.66     22.44 o
  -9   1   9     1286.05     1160.89     21.70 o
  -8   1   9       13.25       42.12      4.33 o
  -7   1   9      767.58      657.85     12.86 o
  -6   1   9      240.87      220.30      6.23 o
  -5   1   9      725.48      685.04     13.38 o
  -4   1   9      194.56      256.28      6.58 o
  -3   1   9      904.86      813.64     15.43 o
  -2   1   9      322.68      309.18      7.49 o
  -1   1   9      928.89      822.11     18.12 o
   0   1   9       89.45      105.17      4.92 o
   1   1   9      683.76      593.78     13.04 o
   2   1   9       60.50       37.00      4.48 o
   3   1   9      961.73      876.31     18.42 o
   4   1   9      203.17      190.87      7.65 o
   5   1   9      446.77      429.53     12.42 o
   6   1   9      266.72      308.95      9.80 o
   7   1   9      540.43      516.54     14.41 o
   8   1   9       44.92       53.51      7.42 o
   9   1   9      445.66      436.35     13.92 o
  10   1   9       17.04        0.00      5.07 o
  11   1   9      218.35      227.99     14.59 o
  12   1   9       29.26        4.84      8.24 o
  13   1   9      153.48      170.25     11.05 o
  14   1   9        1.51        0.00      7.15 o
  15   1   9      417.13      425.33     16.85 o
  16   1   9       82.42      131.19     10.65 o
  17   1   9      192.89      264.63     16.09 o
 -22   2   9      108.60      155.81     13.41 o
 -21   2   9      730.16      687.02     25.10 o
 -20   2   9      364.04      355.89     17.86 o
 -19   2   9      134.43      165.11     10.76 o
 -18   2   9      843.95      766.14     31.59 o
 -17   2   9      114.27      157.64     10.01 o
 -16   2   9      642.16      606.98     17.06 o
 -15   2   9        8.94       17.92      6.25 o
 -14   2   9     2501.90     2357.84     47.43 o
 -13   2   9     1401.10     1353.83     31.95 o
 -12   2   9      155.01      176.25      9.59 o
 -11   2   9     1250.73     1180.67     22.12 o
 -10   2   9     2008.57     1828.28     31.61 o
  -9   2   9      362.41      369.16      9.22 o
  -8   2   9     2242.60     2025.76     35.52 o
  -7   2   9      288.77      342.61      7.67 o
  -6   2   9     2583.60     2388.97     36.17 o
  -5   2   9      245.17      245.90      7.90 o
  -4   2   9     1399.65     1203.72     23.84 o
  -3   2   9      925.47      907.87     17.55 o
  -2   2   9     2820.51     2521.26     42.23 o
  -1   2   9      322.74      379.63     10.39 o
   0   2   9     2896.48     2693.15     52.64 o
   1   2   9      419.84      415.17     11.57 o
   2   2   9     2244.35     2054.32     50.90 o
   3   2   9       14.73       35.40      7.14 o
   4   2   9     6061.58     5905.59    122.14 o
   5   2   9     2655.21     2579.05     51.73 o
   6   2   9      382.21      403.44     14.19 o
   7   2   9     1136.77     1214.31     36.13 o
   8   2   9     3983.31     3691.96     95.52 o
   9   2   9        1.32        7.15      6.01 o
  10   2   9     1230.16     1227.38     32.50 o
  11   2   9        1.32        6.86      5.76 o
  12   2   9     1204.87     1184.03     34.79 o
  13   2   9        0.64        3.84      6.13 o
  14   2   9     1193.58     1250.75     41.21 o
  15   2   9      170.22      253.84     16.61 o
  16   2   9      781.05      729.43     26.07 o
  17   2   9      139.78      151.12     12.66 o
 -21   3   9      502.91      565.01     31.26 o
 -20   3   9     1403.99     1340.66     34.51 o
 -19   3   9     1208.93     1223.95     33.06 o
 -18   3   9      561.52      532.51     28.14 o
 -17   3   9     1367.54     1398.23     33.57 o
 -16   3   9      750.06      704.56     21.20 o
 -15   3   9     2070.67     1979.94     42.31 o
 -14   3   9      589.97      559.85     18.20 o
 -13   3   9     3107.09     3240.39     61.00 o
 -12   3   9     3956.27     4016.73     71.69 o
 -11   3   9     1017.67     1067.09     26.76 o
 -10   3   9     4135.77     3929.13     67.64 o
  -9   3   9     4644.18     4631.56     77.05 o
  -8   3   9      591.77      712.20     18.25 o
  -7   3   9     4139.89     3846.32     67.02 o
  -6   3   9     1375.10     1403.12     25.70 o
  -5   3   9     3728.43     3670.56     62.26 o
  -4   3   9     1910.81     2068.29     35.47 o
  -3   3   9     5137.18     4882.44     84.98 o
  -2   3   9     1832.90     2090.78     39.25 o
  -1   3   9     4421.42     4240.95     80.34 o
   0   3   9     1453.31     1550.74     30.25 o
   1   3   9     4755.33     4404.69     95.12 o
   2   3   9      226.17      303.26     15.03 o
   3   3   9     5629.17     5422.07    103.03 o
   4   3   9     2084.90     2159.13     46.89 o
   5   3   9     4183.75     3907.49     86.99 o
   6   3   9     2780.29     2815.19     65.09 o
   7   3   9     4117.44     3780.53     93.85 o
   8   3   9      951.33     1050.77     28.04 o
   9   3   9     3759.84     3598.18     82.24 o
  10   3   9      158.95      249.06     11.40 o
  11   3   9     2675.81     2441.77     59.56 o
  12   3   9       81.76      131.44     11.28 o
  13   3   9     2088.78     1931.97     50.82 o
  14   3   9      256.77      326.34     16.60 o
  15   3   9     2594.84     2326.02     55.31 o
 -19   4   9      553.63      640.12     22.83 o
 -18   4   9      926.38     1010.10     32.68 o
 -17   4   9      628.92      654.48     39.26 o
 -16   4   9     1599.03     1520.55     56.56 o
 -15   4   9      528.55      617.49     23.78 o
 -14   4   9     1864.03     1998.61     49.94 o
 -13   4   9     1924.08     1923.72     49.53 o
 -12   4   9     1726.35     1654.62     42.36 o
 -11   4   9     2346.32     2306.93     53.47 o
 -10   4   9     1747.07     1796.40     39.52 o
  -9   4   9     1895.27     1980.08     40.99 o
  -8   4   9     3865.96     3719.98     73.39 o
  -7   4   9      740.58      901.95     22.70 o
  -6   4   9     3266.77     3206.29     64.20 o
  -5   4   9     1096.82     1287.78     24.36 o
  -4   4   9     3464.82     3394.77     59.74 o
  -3   4   9     1030.55     1160.56     22.20 o
  -2   4   9     3418.02     3338.93     59.93 o
  -1   4   9      652.99      734.66     17.99 o
   0   4   9     2332.38     2407.14     56.59 o
   1   4   9      554.04      607.66     23.86 o
   2   4   9     3707.71     3554.45     69.57 o
   3   4   9       92.24      222.46     10.07 o
   4   4   9     2535.22     2712.91     71.39 o
   5   4   9     1021.10     1126.40     37.24 o
   6   4   9     1797.61     1817.76     44.86 o
   7   4   9      569.92      625.29     26.45 o
   8   4   9     2232.90     2283.72     69.93 o
   9   4   9       18.37       69.10     10.98 o
  10   4   9     1845.85     1925.04     56.64 o
  11   4   9       14.38       66.34      8.20 o
  12   4   9     1084.65     1121.38     31.97 o
  13   4   9       35.88       70.44      9.32 o
  14   4   9     1525.37     1578.59     48.89 o
 -17   5   9      295.00      275.11     22.24 o
 -16   5   9       75.50      105.57     13.90 o
 -15   5   9      714.95      698.60     26.14 o
 -14   5   9       63.17      104.62     10.62 o
 -13   5   9      199.64      219.06     12.45 o
 -12   5   9      244.11      243.50     12.04 o
 -11   5   9      313.22      390.07     15.55 o
 -10   5   9      372.92      389.48     14.74 o
  -9   5   9      734.86      767.16     24.55 o
  -8   5   9      127.25      210.78     11.04 o
  -7   5   9      868.90      931.56     27.08 o
  -6   5   9       78.27      171.42     10.04 o
  -5   5   9     1026.15     1021.69     25.11 o
  -4   5   9      389.84      447.22     15.06 o
  -3   5   9     1363.76     1382.38     39.55 o
  -2   5   9      191.82      277.85     15.48 o
  -1   5   9      991.69     1014.24     25.93 o
   0   5   9      465.95      496.33     19.14 o
   1   5   9     1368.67     1471.47     37.34 o
   2   5   9      284.12      354.87     13.98 o
   3   5   9     1302.79     1333.96     44.82 o
   4   5   9      569.55      687.25     26.49 o
   5   5   9     1357.10     1525.92     41.86 o
   6   5   9      730.22      865.23     30.87 o
   7   5   9     1487.22     1691.60     50.14 o
   8   5   9      229.55      320.79     21.26 o
   9   5   9     1115.42     1342.74     45.48 o
  10   5   9      101.14      192.60     18.08 o
  11   5   9     1013.06     1053.72     29.78 o
 -13   6   9       84.02      121.85     14.11 o
 -12   6   9      204.82      270.46     13.42 o
 -11   6   9      263.91      333.04     21.05 o
 -10   6   9      213.82      286.85     19.43 o
  -9   6   9      221.70      276.03     14.24 o
  -8   6   9      228.83      341.75     26.42 o
  -7   6   9      214.47      323.91     16.58 o
  -6   6   9      420.85      505.51     28.42 o
  -5   6   9      105.55      230.12     18.85 o
  -4   6   9      444.78      539.99     19.70 o
  -3   6   9       95.30      138.22     12.62 o
  -2   6   9      248.99      337.16     27.92 o
  -1   6   9       37.67       59.15      9.28 o
   0   6   9      132.76      138.09     10.07 o
   1   6   9      102.44      126.09     13.24 o
   2   6   9      261.30      291.62     17.24 o
   3   6   9      111.34      133.89     11.00 o
   4   6   9       35.38       46.58      9.97 o
   5   6   9        3.80       32.06     13.52 o
   6   6   9      267.17      327.97     18.94 o
   7   6   9       18.47       38.12     11.26 o
 -22   0  10      266.28      274.98     23.62 o
 -21   0  10     2677.90     2485.66     81.76 o
 -20   0  10        0.17       29.28     11.76 o
 -19   0  10     1263.05     1170.73     41.96 o
 -18   0  10      102.46      129.06     17.44 o
 -17   0  10     1833.90     1750.98     60.04 o
 -16   0  10       66.20      158.62     16.88 o
 -15   0  10     2546.65     2360.02     84.57 o
 -14   0  10      458.20      478.86     20.01 o
 -13   0  10     4787.80     4549.40    126.48 o
 -12   0  10      859.60      827.87     27.21 o
 -11   0  10     8548.42     8095.23    199.76 o
 -10   0  10      492.70      516.57     19.38 o
  -9   0  10     5022.99     4612.70    112.21 o
  -8   0  10      604.14      648.48     18.41 o
  -7   0  10     7461.03     7091.76    158.89 o
  -6   0  10      475.64      592.64     19.69 o
  -5   0  10     7887.32     7583.59    183.49 o
  -4   0  10       24.79       69.49      8.78 o
  -3   0  10     8221.95     8184.34    189.25 o
  -2   0  10        2.00       74.23     10.00 o
  -1   0  10     9071.87     9076.36    199.75 o
   0   0  10      642.00      708.70     29.30 o
   1   0  10    10853.77    10328.18    302.63 o
   2   0  10      807.22      824.38     30.32 o
   3   0  10     5961.55     5592.37    189.00 o
   4   0  10     2571.36     2415.86     97.23 o
   5   0  10    15798.58    15947.86    520.04 o
   6   0  10      252.30      463.05     32.70 o
   7   0  10     9284.17     9503.22    312.48 o
   8   0  10     1220.62     1178.91     47.69 o
   9   0  10     4311.25     3628.68    199.51 o
  10   0  10      752.89      747.33     65.61 o
  11   0  10     2825.67     2731.12    210.13 o
  12   0  10      661.42      640.97     59.17 o
  13   0  10     1870.79     1634.32     75.15 o
  14   0  10      266.46      307.53     32.03 o
  15   0  10     2850.44     2764.49    149.41 o
 -22   1  10     1381.13     1382.90     36.13 o
 -21   1  10       29.56       53.59      8.92 o
 -20   1  10     1700.03     1695.16     44.42 o
 -19   1  10        7.37       25.31     10.38 o
 -18   1  10     1426.73     1402.25     37.89 o
 -17   1  10       43.44       82.85      6.58 o
 -16   1  10     1823.22     1785.75     41.93 o
 -15   1  10       11.22       31.31      7.53 o
 -14   1  10     2710.51     2453.49     51.07 o
 -13   1  10      125.03      208.10      9.83 o
 -12   1  10     4933.90     4783.86     95.40 o
 -11   1  10      313.48      382.41     12.21 o
 -10   1  10     8245.01     7429.30    192.78 o
  -9   1  10      962.18     1081.99     22.76 o
  -8   1  10     1914.52     1804.37     32.90 o
  -7   1  10      564.59      449.97     12.80 o
  -6   1  10     4431.08     3887.41     59.64 o
  -5   1  10      166.65      189.84      6.83 o
  -4   1  10     3702.79     3600.08     61.25 o
  -3   1  10      184.01      171.25      8.01 o
  -2   1  10     2896.87     2645.87     49.82 o
  -1   1  10      489.00      487.35     13.22 o
   0   1  10     2927.87     2744.76     52.83 o
   1   1  10      902.14      860.94     21.98 o
   2   1  10     1132.87     1022.34     25.81 o
   3   1  10     1626.29     1618.96     38.10 o
   4   1  10     3197.22     3208.90     69.64 o
   5   1  10       93.55      103.23     11.20 o
   6   1  10     5029.29     4925.80    120.98 o
   7   1  10     1520.24     1514.52     44.10 o
   8   1  10      650.97      603.73     17.76 o
   9   1  10      256.86      282.85     12.35 o
  10   1  10     1094.08     1129.16     34.63 o
  11   1  10      636.22      679.49     23.62 o
  12   1  10      851.85      911.85     29.28 o
  13   1  10      346.57      394.12     18.45 o
  14   1  10     1169.71     1203.88     44.40 o
  15   1  10      448.39      479.70     28.10 o
 -21   2  10      522.03      555.36     25.16 o
 -20   2  10       19.98       17.97      8.14 o
 -19   2  10      211.09      270.10     15.63 o
 -18   2  10       24.68       13.37      8.86 o
 -17   2  10      365.77      377.05     13.42 o
 -16   2  10       64.78       46.40      7.95 o
 -15   2  10      493.79      501.24     20.55 o
 -14   2  10       55.00       70.24      8.79 o
 -13   2  10      870.10      857.24     21.65 o
 -12   2  10       19.67       43.43      7.99 o
 -11   2  10     1621.08     1557.69     31.79 o
 -10   2  10       42.66       63.19      6.53 o
  -9   2  10     1289.83     1203.95     23.33 o
  -8   2  10      307.50      263.90      9.38 o
  -7   2  10      969.22      967.03     20.36 o
  -6   2  10      118.49      117.64      5.79 o
  -5   2  10     1764.99     1612.51     30.27 o
  -4   2  10      195.54      175.08      7.41 o
  -3   2  10      988.83      928.54     21.01 o
  -2   2  10        6.68       18.39      4.08 o
  -1   2  10     1544.02     1469.42     29.49 o
   0   2  10       75.70       80.27      5.91 o
   1   2  10     1932.32     1780.52     38.07 o
   2   2  10      614.71      561.58     18.65 o
   3   2  10     1035.47     1007.93     31.63 o
   4   2  10      150.96      197.46     13.03 o
   5   2  10     2294.60     2226.95     63.13 o
   6   2  10       59.57       82.34      8.18 o
   7   2  10     1289.33     1304.79     45.07 o
   8   2  10      156.05      169.89     12.58 o
   9   2  10      716.30      749.04     28.91 o
  10   2  10      345.20      340.20     17.84 o
  11   2  10      251.24      291.96     16.69 o
  12   2  10      168.63      168.76     10.71 o
  13   2  10      275.28      299.74     13.02 o
  14   2  10       76.65       88.42     11.75 o
 -20   3  10       31.61       45.96      9.34 o
 -19   3  10        2.60        0.01      7.10 o
 -18   3  10       16.24       28.97      6.95 o
 -17   3  10        1.22        0.34      7.21 o
 -16   3  10       43.41       45.96      7.13 o
 -15   3  10        7.14        0.00      7.00 o
 -14   3  10      204.32      186.60     12.27 o
 -13   3  10        6.23       42.11      6.77 o
 -12   3  10       18.86       50.56      7.10 o
 -11   3  10       18.64       18.81      4.96 o
 -10   3  10      265.90      277.98     10.15 o
  -9   3  10       60.56       71.24      6.14 o
  -8   3  10       86.80       91.27      6.73 o
  -7   3  10       16.94       14.15      5.60 o
  -6   3  10      127.76      130.33      8.52 o
  -5   3  10       72.11       73.34      6.85 o
  -4   3  10      191.22      154.10      6.80 o
  -3   3  10       33.20       53.42      4.98 o
  -2   3  10       82.80      105.39      8.65 o
  -1   3  10        0.06        4.69      4.52 o
   0   3  10       96.66      105.26      6.25 o
   1   3  10        1.38        5.42      5.61 o
   2   3  10      246.43      268.98     13.37 o
   3   3  10        0.80        9.62      5.68 o
   4   3  10       95.71       90.12      6.28 o
   5   3  10        4.34       15.03      7.39 o
   6   3  10      312.61      317.75     15.21 o
   7   3  10      149.50      184.76      9.63 o
   8   3  10        1.85       16.47      8.00 o
   9   3  10       13.33       23.48     10.03 o
  10   3  10       91.90       88.22     13.70 o
  11   3  10       19.61        8.27      9.33 o
  12   3  10       41.32       40.92      8.11 o
  13   3  10       13.66       19.48      7.75 o
 -18   4  10        0.00        0.00      7.36 o
 -17   4  10      119.00      129.13     16.81 o
 -16   4  10        8.99        1.16      9.49 o
 -15   4  10       58.12       84.33     12.39 o
 -14   4  10       17.98       21.51      7.36 o
 -13   4  10      507.71      472.98     18.73 o
 -12   4  10       50.56       74.38      9.17 o
 -11   4  10      378.02      392.12     17.05 o
 -10   4  10       38.21       52.69      7.35 o
  -9   4  10      195.95      208.27     11.39 o
  -8   4  10       29.88       24.22      6.19 o
  -7   4  10      383.80      328.32     11.82 o
  -6   4  10       21.44       32.07      5.40 o
  -5   4  10      218.69      248.61     10.06 o
  -4   4  10       65.22       78.46      5.96 o
  -3   4  10      450.91      418.47     13.71 o
  -2   4  10        8.74       13.70      5.20 o
  -1   4  10      295.85      272.78     13.75 o
   0   4  10      146.93      129.29     11.59 o
   1   4  10       84.05      104.56      7.40 o
   2   4  10        7.39       13.37      6.40 o
   3   4  10       64.17       95.75      7.92 o
   4   4  10      499.91      407.07     19.38 o
   5   4  10      492.88      548.16     24.69 o
   6   4  10      112.08      142.41     11.34 o
   7   4  10      250.26      335.52     17.89 o
   8   4  10      110.59      116.91     13.20 o
   9   4  10       24.70       18.20     12.64 o
  10   4  10       31.10        9.07     11.09 o
  11   4  10       74.43      104.80     11.15 o
 -15   5  10       66.87       54.24      9.13 o
 -14   5  10      266.18      317.98     27.40 o
 -13   5  10       23.63       44.96      8.83 o
 -12   5  10     1133.33     1131.88     36.66 o
 -11   5  10        0.04       29.63      6.37 o
 -10   5  10      719.40      811.80     23.77 o
  -9   5  10       84.39      131.92     10.00 o
  -8   5  10      578.20      633.89     18.98 o
  -7   5  10      339.88      319.44     13.28 o
  -6   5  10      746.44      875.64     23.37 o
  -5   5  10        1.30       41.54      6.41 o
  -4   5  10     1160.37     1267.81     31.81 o
  -3   5  10       38.25       67.22      7.95 o
  -2   5  10     1119.85     1220.71     36.41 o
  -1   5  10       30.71       55.20      7.28 o
   0   5  10     1478.85     1488.51     62.23 o
   1   5  10      343.20      300.85     21.74 o
   2   5  10      590.89      729.11     28.12 o
   3   5  10      356.29      383.30     17.84 o
   4   5  10     1747.87     1800.52     47.42 o
   5   5  10       84.92      138.57     13.86 o
   6   5  10     1522.66     1639.41     53.27 o
   7   5  10       23.40       69.99     10.47 o
   8   5  10     1059.12     1140.78     51.34 o
 -10   6  10        2.33      242.72     17.87 o
  -9   6  10     2262.59     2280.97     64.37 o
  -8   6  10      221.76      360.77     22.88 o
  -7   6  10     1874.82     1837.67     61.59 o
  -6   6  10       90.50      280.05     25.08 o
  -5   6  10     2129.41     2231.45     59.29 o
  -4   6  10       50.55      278.92     19.16 o
  -3   6  10     1967.74     1973.78     52.36 o
  -2   6  10      115.00      191.63     18.03 o
  -1   6  10     1694.80     1675.51     61.56 o
   0   6  10      231.20      315.19     18.22 o
   1   6  10     1184.25     1258.25     35.45 o
   2   6  10      511.06      542.21     25.07 o
   3   6  10     1173.93     1261.69     42.56 o
 -20   1  11       83.34       99.19     11.55 o
 -19   1  11      150.36      200.26     15.96 o
 -18   1  11      166.23      165.51     12.20 o
 -17   1  11      133.19      160.51     13.02 o
 -16   1  11      137.16      151.02      9.08 o
 -15   1  11      185.64      197.94     19.45 o
 -14   1  11      130.23      125.73      8.09 o
 -13   1  11      293.74      277.11     16.59 o
 -12   1  11      455.99      430.04     15.07 o
 -11   1  11      306.55      343.50     11.79 o
 -10   1  11      680.81      566.81     14.52 o
  -9   1  11      164.81      172.13      7.99 o
  -8   1  11      266.60      260.46     10.89 o
  -7   1  11        5.39       12.01      4.74 o
  -6   1  11      615.40      520.80     13.95 o
  -5   1  11      435.59      368.49     12.45 o
  -4   1  11      196.25      222.13      8.65 o
  -3   1  11      341.86      327.98     11.91 o
  -2   1  11      261.29      238.37     11.35 o
  -1   1  11       92.96      100.04      7.17 o
   0   1  11      567.18      487.32     15.37 o
   1   1  11       20.73       21.66     10.36 o
   2   1  11      294.17      269.45     14.74 o
   3   1  11       11.21        0.00      7.37 o
   4   1  11      459.91      422.55     16.70 o
   5   1  11      343.61      364.03     16.50 o
   6   1  11      611.36      585.64     23.30 o
   7   1  11       38.87       49.32     12.58 o
   8   1  11      247.97      221.95     14.11 o
   9   1  11       41.95       57.01     11.22 o
  10   1  11      254.70      262.94     18.60 o
  11   1  11       23.78       50.54     13.09 o
  12   1  11      235.55      292.96     16.32 o
  13   1  11       59.29      113.32     12.48 o
 -19   2  11      213.08      247.75     13.13 o
 -18   2  11      264.34      325.68     17.27 o
 -17   2  11      334.68      335.85     13.09 o
 -16   2  11      188.41      178.68     10.33 o
 -15   2  11      584.07      563.55     21.86 o
 -14   2  11      362.77      409.69     18.37 o
 -13   2  11      529.27      509.64     16.26 o
 -12   2  11     2016.21     1810.74     46.69 o
 -11   2  11     1929.52     1767.92     41.43 o
 -10   2  11      239.68      238.08     11.32 o
  -9   2  11      902.65      785.41     26.14 o
  -8   2  11      278.31      306.64     15.28 o
  -7   2  11     1824.47     1613.70     42.93 o
  -6   2  11      741.18      712.24     20.11 o
  -5   2  11     1266.09     1265.99     29.51 o
  -4   2  11     1588.16     1552.43     32.90 o
  -3   2  11     1019.87      995.47     22.45 o
  -2   2  11     1675.97     1559.99     34.80 o
  -1   2  11     1876.57     1742.50     41.60 o
   0   2  11      212.59      295.97     10.87 o
   1   2  11     1619.87     1545.55     34.68 o
   2   2  11      399.07      422.59     13.01 o
   3   2  11     1377.31     1262.06     41.54 o
   4   2  11       31.79       95.48      7.26 o
   5   2  11     3039.38     2776.31     83.07 o
   6   2  11     1468.12     1496.76     49.74 o
   7   2  11     1384.32     1493.48     45.96 o
   8   2  11      128.89      177.24     14.16 o
   9   2  11      699.48      662.02     24.09 o
  10   2  11       51.30       52.58     10.58 o
  11   2  11      963.26      854.39     59.02 o
  12   2  11       95.02      123.35     17.82 o
 -18   3  11      755.45      793.96     26.14 o
 -17   3  11      733.82      704.10     25.59 o
 -16   3  11      751.02      821.65     29.04 o
 -15   3  11     1102.28     1017.49     32.86 o
 -14   3  11     1081.39     1034.34     44.96 o
 -13   3  11     1832.41     1712.37     55.10 o
 -12   3  11     2224.58     2142.61     78.53 o
 -11   3  11     2115.36     2127.47     59.92 o
 -10   3  11     2740.01     2643.17     79.99 o
  -9   3  11     1120.85     1167.89     28.98 o
  -8   3  11     2030.36     1910.35     42.45 o
  -7   3  11      729.26      805.60     20.55 o
  -6   3  11     2970.92     2755.24     64.34 o
  -5   3  11     2667.65     2628.61     61.99 o
  -4   3  11     2202.39     2049.56     56.32 o
  -3   3  11     2445.66     2521.29     61.86 o
  -2   3  11     2272.69     2108.67     45.58 o
  -1   3  11     1953.55     2020.57     46.74 o
   0   3  11     3852.43     3476.11     96.45 o
   1   3  11      763.48      893.73     31.63 o
   2   3  11     2693.21     2434.71     75.85 o
   3   3  11      497.29      598.90     18.74 o
   4   3  11     3797.63     3749.02     92.75 o
   5   3  11     2041.42     2231.78     57.08 o
   6   3  11     3899.48     3789.02     89.70 o
   7   3  11      906.90     1049.60     33.23 o
   8   3  11     2074.70     2038.89     63.74 o
   9   3  11      504.84      551.04     23.01 o
  10   3  11     1598.42     1507.30     52.36 o
  11   3  11      416.87      373.75     58.20 o
 -15   4  11      676.37      678.40     35.30 o
 -14   4  11     1193.86     1206.73     42.58 o
 -13   4  11     1438.66     1498.77     56.01 o
 -12   4  11     1610.70     1583.72     65.07 o
 -11   4  11     1929.70     1939.40     57.02 o
 -10   4  11      836.26      912.53     26.68 o
  -9   4  11     1749.99     1730.09     45.56 o
  -8   4  11      338.86      367.98     14.22 o
  -7   4  11     1465.69     1511.89     40.10 o
  -6   4  11      886.53      951.61     26.37 o
  -5   4  11     1886.40     1954.88     43.14 o
  -4   4  11      862.14      958.62     25.09 o
  -3   4  11     1126.12     1213.64     38.18 o
  -2   4  11     1053.45     1062.17     34.45 o
  -1   4  11     1823.90     1942.50     46.54 o
   0   4  11      274.48      348.24     22.80 o
   1   4  11     1625.31     1526.51     68.49 o
   2   4  11      131.89      212.56     13.75 o
   3   4  11     1739.94     1847.91     57.48 o
   4   4  11      372.60      552.69     22.79 o
   5   4  11     2625.39     2946.54     92.08 o
   6   4  11      461.12      659.32     28.90 o
   7   4  11     1343.74     1599.85     53.29 o
   8   4  11      296.30      366.95     28.47 o
 -11   5  11      292.58      346.54     15.65 o
 -10   5  11      536.66      642.34     22.09 o
  -9   5  11      247.19      355.96     18.47 o
  -8   5  11      760.65      843.98     24.56 o
  -7   5  11      298.64      393.15     22.24 o
  -6   5  11      617.23      720.29     31.13 o
  -5   5  11      464.48      626.08     23.54 o
  -4   5  11      943.89     1115.11     31.82 o
  -3   5  11      573.14      704.83     21.72 o
  -2   5  11      750.89      903.40     27.58 o
  -1   5  11      645.43      761.81     37.31 o
   0   5  11     1199.13     1277.95     37.36 o
   1   5  11      285.48      439.58     20.16 o
   2   5  11     1097.33     1236.39     33.99 o
   3   5  11      330.03      489.90     21.20 o
   4   5  11     1207.49     1389.68     45.08 o
 -18   0  12     1584.85     1611.86     79.82 o
 -17   0  12       19.90       48.83     13.34 o
 -16   0  12     1215.14     1106.95     48.41 o
 -15   0  12        4.87       32.51     12.56 o
 -14   0  12     2585.50     2650.89    166.72 o
 -13   0  12      216.02      340.12     20.30 o
 -12   0  12     4719.20     4465.10    254.97 o
 -11   0  12      243.97      378.37     16.19 o
 -10   0  12     2434.58     2256.55     80.35 o
  -9   0  12        3.97       31.68      8.65 o
  -8   0  12     3356.09     3175.49    150.39 o
  -7   0  12      160.67      192.28     40.44 o
  -6   0  12     5002.66     4589.20    176.57 o
  -5   0  12       56.02      155.83     22.33 o
  -4   0  12     6940.39     6898.93    203.61 o
  -3   0  12      110.25      248.71     36.57 o
  -2   0  12     7674.92     7427.48    287.77 o
  -1   0  12      203.66      325.09     33.56 o
   0   0  12     3485.01     3301.02    155.82 o
   1   0  12       69.43       97.71     22.54 o
   2   0  12     3990.51     3813.45    159.15 o
   3   0  12      167.50      240.98     34.45 o
   4   0  12     3533.25     3224.13    132.03 o
   5   0  12      683.57      614.74     55.17 o
   6   0  12     3686.65     3350.91    221.09 o
   7   0  12      105.01      150.99     36.50 o
   8   0  12     2365.72     2112.69    163.84 o
   9   0  12       56.32       41.74     24.45 o
  10   0  12     1233.65     1001.37    146.79 o
 -18   1  12        0.82       27.95      8.11 o
 -17   1  12     1119.09     1041.50     31.48 o
 -16   1  12        1.36       14.66      5.97 o
 -15   1  12      864.10      901.56     27.74 o
 -14   1  12       69.58       91.05      8.40 o
 -13   1  12     2628.82     2295.64     71.69 o
 -12   1  12      192.84      184.23     11.52 o
 -11   1  12      837.45      832.11     27.05 o
 -10   1  12       76.92       93.61      6.21 o
  -9   1  12     1653.49     1494.23     41.58 o
  -8   1  12      145.81      152.10      9.82 o
  -7   1  12      697.69      670.34     34.48 o
  -6   1  12      266.66      241.04     13.23 o
  -5   1  12     2046.16     1829.09     44.83 o
  -4   1  12       24.71       24.48      5.50 o
  -3   1  12     1907.35     1845.11     54.76 o
  -2   1  12       17.28       31.55      8.35 o
  -1   1  12     1591.84     1534.95     44.66 o
   0   1  12      442.55      416.23     19.67 o
   1   1  12      796.67      762.90     26.41 o
   2   1  12      266.01      279.89     13.59 o
   3   1  12      909.13      878.06     35.19 o
   4   1  12      412.23      440.21     24.03 o
   5   1  12     1519.60     1523.08     55.62 o
   6   1  12       49.54       84.49     10.17 o
   7   1  12     1900.71     1949.76     66.88 o
   8   1  12      204.11      229.68     19.55 o
   9   1  12     1011.70     1025.39     46.55 o
  10   1  12      120.84      145.25     17.88 o
 -17   2  12       18.55       19.39      7.60 o
 -16   2  12      166.60      201.61     12.53 o
 -15   2  12        6.81       11.93      8.72 o
 -14   2  12      616.77      667.12     28.57 o
 -13   2  12        4.19       31.31      7.29 o
 -12   2  12      757.49      769.23     29.40 o
 -11   2  12       59.28       55.78     10.76 o
 -10   2  12      405.37      421.79     21.75 o
  -9   2  12       21.63       20.27      7.57 o
  -8   2  12      485.41      482.69     19.02 o
  -7   2  12       31.02       18.72      7.45 o
  -6   2  12      786.36      794.03     35.59 o
  -5   2  12        0.44        8.53      5.50 o
  -4   2  12     1071.20     1072.73     26.85 o
  -3   2  12        6.02       13.78      6.27 o
  -2   2  12     1208.03     1217.01     30.40 o
  -1   2  12       90.74      113.45      9.22 o
   0   2  12      428.27      473.35     15.00 o
   1   2  12       42.13       33.89      6.54 o
   2   2  12      548.81      638.70     22.78 o
   3   2  12       89.15       85.80     10.98 o
   4   2  12      833.11      856.35     27.86 o
   5   2  12      287.31      307.04     19.07 o
   6   2  12      354.35      433.94     22.50 o
   7   2  12        8.35       14.15     11.11 o
   8   2  12      378.45      391.83     22.59 o
   9   2  12       48.20       36.02     11.75 o
 -15   3  12       31.08       39.41      9.67 o
 -14   3  12        2.19        5.42     10.84 o
 -13   3  12      199.20      169.76     14.42 o
 -12   3  12       41.64       38.60      8.05 o
 -11   3  12       12.10       27.29      8.07 o
 -10   3  12       22.50       13.85      7.26 o
  -9   3  12       77.10       78.24      7.25 o
  -8   3  12       27.34       23.15      5.79 o
  -7   3  12      103.86      107.62      7.34 o
  -6   3  12        9.50        2.94      5.48 o
  -5   3  12       22.90       27.81      7.19 o
  -4   3  12        7.24       11.91      6.14 o
  -3   3  12       64.62       76.65      7.36 o
  -2   3  12        3.42        3.21      6.09 o
  -1   3  12      143.97      160.11      8.91 o
   0   3  12       28.59       27.91      6.62 o
   1   3  12       22.79       41.56      7.11 o
   2   3  12        0.38        0.00     13.72 o
   3   3  12      232.70      235.37     13.67 o
   4   3  12       95.28      126.44     12.52 o
   5   3  12        0.24       27.37     12.31 o
   6   3  12       28.72       21.12     14.33 o
   7   3  12      172.22      206.81     17.43 o
 -12   4  12      211.60      223.19     14.35 o
 -11   4  12        3.43        1.43      8.46 o
 -10   4  12       73.93       68.80      8.73 o
  -9   4  12        3.83        0.00      6.65 o
  -8   4  12       39.22       57.35      8.10 o
  -7   4  12       12.14        1.86      6.73 o
  -6   4  12      189.85      173.25     13.18 o
  -5   4  12        4.86        3.65      7.88 o
  -4   4  12      151.62      173.56     14.92 o
  -3   4  12        6.49        4.94      9.27 o
  -2   4  12      153.40      188.78     11.19 o
  -1   4  12       14.33        2.06      7.30 o
   0   4  12       75.27      103.32      9.16 o
   1   4  12       16.21        7.41      9.47 o
   2   4  12       10.48       23.06      9.11 o
   3   4  12        0.09        0.00     10.44 o
   4   4  12       16.78       61.88      9.73 o
 -14   1  13      105.44      123.59     11.09 o
 -13   1  13      190.86      190.86     14.26 o
 -12   1  13       11.43       28.37      9.49 o
 -11   1  13       55.50       51.69      8.63 o
 -10   1  13        2.88        5.53      6.41 o
  -9   1  13      187.95      190.91     12.01 o
  -8   1  13       18.47       21.76      9.77 o
  -7   1  13       87.89      108.58      9.44 o
  -6   1  13        0.93        0.00      9.17 o
  -5   1  13      252.32      258.09     17.91 o
  -4   1  13      201.35      210.72     15.89 o
  -3   1  13      249.89      225.82     13.81 o
  -2   1  13       10.05        5.50     10.89 o
  -1   1  13      161.31      201.32     19.48 o
   0   1  13       26.09       36.25     17.49 o
   1   1  13      156.45      154.61     16.84 o
   2   1  13        0.43       89.05     65.07 o
   3   1  13      102.44      138.76     17.55 o
   4   1  13       51.00       78.12     15.48 o
   5   1  13      207.31      220.63     25.14 o
   6   1  13       16.65       35.01     20.75 o
 -13   2  13      522.65      526.35     24.90 o
 -12   2  13      505.77      480.45     17.98 o
 -11   2  13       78.71       96.94     13.55 o
 -10   2  13      394.53      367.78     19.69 o
  -9   2  13      224.02      217.59     13.54 o
  -8   2  13      521.94      537.21     20.99 o
  -7   2  13       92.32      118.99      9.53 o
  -6   2  13      832.93      728.95     23.41 o
  -5   2  13      448.54      461.24     15.88 o
  -4   2  13      840.01      861.35     28.46 o
  -3   2  13      517.73      554.72     22.66 o
  -2   2  13     1077.65     1046.37     38.56 o
  -1   2  13       73.32      113.53     12.36 o
   0   2  13      725.04      730.17     33.58 o
   1   2  13       73.54      108.64     11.59 o
   2   2  13      369.57      420.68     24.53 o
   3   2  13       56.93       88.69     13.50 o
   4   2  13      666.43      677.14     38.84 o
   5   2  13       28.48       32.12     10.63 o
 -10   3  13      393.45      365.30     16.49 o
  -9   3  13      973.48      877.92     29.98 o
  -8   3  13      626.00      661.85     21.03 o
  -7   3  13     1235.12     1161.18     31.30 o
  -6   3  13      456.82      510.06     16.67 o
  -5   3  13     1747.42     1627.12     40.91 o
  -4   3  13     1499.61     1527.34     42.72 o
  -3   3  13     1848.23     1700.34     46.80 o
  -2   3  13      596.40      686.47     22.29 o
  -1   3  13     1617.31     1603.30     45.87 o
   0   3  13      412.33      497.97     32.13 o
   1   3  13     1141.69     1009.08     58.41 o
   2   3  13      303.13      349.16     21.98 o
  -9   0  14     2174.84     1848.71    260.01 o
  -8   0  14      100.61      183.44     30.99 o
  -7   0  14     2139.22     1891.33    210.07 o
  -6   0  14      154.76      260.92     73.09 o
  -5   0  14     3087.05     2741.82    164.45 o
  -4   0  14      201.41      269.75     37.15 o
  -3   0  14     2562.11     2212.54    114.64 o
  -2   0  14      305.55      395.85     36.85 o
  -1   0  14     1878.37     1738.95    105.00 o
   0   0  14      479.87      492.94     45.93 o
   1   0  14     1627.03     1442.17    109.63 o
  -9   1  14      124.76      103.42     10.42 o
  -8   1  14      648.12      693.18     38.49 o
  -7   1  14      206.07      204.27     19.09 o
  -6   1  14      628.33      590.25     38.14 o
  -5   1  14      199.16      234.93     19.15 o
  -4   1  14     1574.38     1464.80     64.58 o
  -3   1  14      385.80      328.82     32.35 o
  -2   1  14      539.64      510.53     37.32 o
  -1   1  14      176.63      207.36     24.35 o
   0   1  14     1130.39     1179.94     48.88 o
 
